# Supplementary material for: Surviving on the edge: present and future effects of climate warming on the common frog (Rana temporaria) population in the Montseny massif (NE Iberia)
Source: PeerJ. 2023 Jan 13;11:e14527. doi: 10.7717/peerj.14527 (PMC9841900; doi:10.7717/peerj.14527)
Supplement: Supplemental Information 7 — Montori, Albert, & Amat, Fèlix. (2022). Meteorlogial Data from Viladrau WS Meteorological Station. https://meteo.cat [Data set]. Zenodo. https://doi.org/10.5281/zenodo.7186463 [file peerj-11-14527-s007.csv]

Data from Wiladrau WS Meteorological Station. https://meteo.cat
Year	Day	Average T�	Maximal T�	Minimal T�	Rel. Humid. %	Rain	Max. Wind	Atm. Press.	Solar Irr.	Day to spawn
2009	13/2/2009	1,4	8,6	-2,8	80	0,2	Not Registered	907	15,3	1
2009	14/2/2009	1,9	5,5	-1,2	87	0,2	Not Registered	907,1	10,1	2
2009	15/2/2009	0,4	1,9	-2,1	83	0	Not Registered	910,8	4,4	3
2009	16/2/2009	1,5	6,8	-1,2	78	0	Not Registered	911,1	10,9	4
2009	17/2/2009	4,1	12,2	-1,7	73	0,1	Not Registered	910,5	15,1	5
2009	18/2/2009	7	15,8	2	58	0	Not Registered	908,1	15,4	6
2009	19/2/2009	4,8	12,6	0,3	85	0	Not Registered	910,3	13,5	7
2009	20/2/2009	3,8	10,8	0	78	0,1	Not Registered	914,6	10,5	8
2009	21/2/2009	3,5	8,4	0,3	78	0	Not Registered	914,4	15,1	9
2009	22/2/2009	4,7	13,7	-0,1	77	0,1	Not Registered	913,6	12,5	10
2009	23/2/2009	5,6	12,3	0,9	75	0	Not Registered	907,6	14,6	11
2009	24/2/2009	4,5	10,7	-0,2	84	0,2	Not Registered	907,8	13,8	12
2009	25/2/2009	3,9	10	0	76	0	Not Registered	914,7	14,7	13
2009	26/2/2009	7	15,3	1,3	70	0,1	Not Registered	915	16,7	14
2009	27/2/2009	9,3	16,7	2,8	43	0	Not Registered	910,2	17,1	15
2009	28/2/2009	7,9	12	4,4	58	0	Not Registered	905,2	10	16
2009	1/3/2009	4,9	5,9	3,4	90	2,1	Not Registered	902,6	2,3	17
2009	2/3/2009	5,1	7,6	2,6	91	8,2	Not Registered	906,8	4,5	18
2009	3/3/2009	4,8	7,5	3,3	88	0,1	Not Registered	904,8	6,1	19
2009	4/3/2009	3,1	7	-0,6	87	1,8	Not Registered	886,8	5,4	20
2009	5/3/2009	0,8	8	-3,3	69	0	Not Registered	880,5	15,4	21
2009	6/3/2009	3,3	10,9	-1,4	42	0	Not Registered	890,5	19,2	22
2009	7/3/2009	6	13,8	-0,6	47	0	Not Registered	901,1	19,6	23
2009	8/3/2009	8,4	16,9	2,5	63	0	Not Registered	906,7	19,7	24
2009	9/3/2009	6,9	14,5	4,1	85	0	Not Registered	910,6	11,9	25
2009	10/3/2009	8,1	14,8	4,8	71	0	Not Registered	911,5	17,6	26
2009	11/3/2009	6,1	10,3	3,5	84	0	Not Registered	911,5	8,5	27
2009	12/3/2009	8,3	14,5	1,7	77	0	Not Registered	914,4	18,5	28
2014	3/2/2014	2	7,7	-3,2	64	0	43,6	1010	10,1	1
2014	4/2/2014	2,8	9,2	-2,6	70	0	53,6	1012	11,2	2
2014	5/2/2014	5,1	9,3	0,8	76	3,8	66,6	1006,9	11,3	3
2014	6/2/2014	8,2	13,3	1,4	61	0	63,7	1010,6	13,4	4
2014	7/2/2014	6,6	12,4	1,8	69	0	59,8	1010,1	9,7	5
2014	8/2/2014	6,3	9,8	4,1	67	0	73,1	1005	8,4	6
2014	9/2/2014	3	6,4	-0,6	64	18,1	67	1007,3	6,3	7
2014	10/2/2014	5	8,6	0,5	81	2,5	62,6	997,1	6,9	8
2014	11/2/2014	1	7	-2,9	74	0	61,9	1011,3	10	9
2014	12/2/2014	4,1	11,5	-3,1	56	0,1	51,1	1014,2	14,4	10
2014	13/2/2014	8,5	13,6	1,9	63	0	73,4	1011,3	14,1	11
2014	14/2/2014	11,7	17	8,2	63	0	67,3	1009,5	14,5	12
2014	15/2/2014	10,4	15,9	6,1	61	0	58,3	1008,1	13,1	13
2014	16/2/2014	4,3	8,2	0,3	95	9,2	24,1	1015	3,1	14
2014	17/2/2014	4	10,5	-1	71	0,2	27	1014,6	15	15
2014	18/2/2014	5,4	7,5	1,2	76	0	26,6	1012,4	4,2	16
2014	19/2/2014	5,7	12,1	0,9	78	0	22,7	1016,3	13,2	17
2014	20/2/2014	5,8	14,2	-0,7	75	0,1	21,6	1016,1	13,7	18
2014	21/2/2014	5	13,2	-0,8	80	0	32,8	1015,5	10,4	19
2014	22/2/2014	3,6	12,5	-1,8	75	0,1	20,5	1021,4	16,6	20
2014	23/2/2014	5,6	13,5	-1	61	0	30,2	1020,3	16,5	21
2014	24/2/2014	4,3	11,6	-1	74	0	28,1	1017,6	15,2	22
2014	25/2/2014	5,3	12,6	-0,7	73	0,1	46,1	1015,7	13,3	23
2014	26/2/2014	3	10,8	-2,1	75	1	48,2	1020,9	11,5	24
2014	27/2/2014	0,8	6,5	-3,6	86	0,1	41	1024,8	9,1	25
2014	28/2/2014	3,5	11,3	-0,8	68	0,1	65,5	1011,3	13,7	26
2014	1/3/2014	3,5	11,3	-0,8	68	0,1	65,5	1011,3	13,7	27
2014	2/3/2014	5,5	14,3	-1,9	80	0	33,5	1001,8	17	28
2015	12/2/2015	5,1	11,4	-0,1	59	0	22,3	1020,7	12,8	1
2015	13/2/2015	6,3	11,5	3,2	62	0	49,7	1018,2	13,1	2
2015	14/2/2015	4,4	8,8	0,8	73	0	35,6	1012,8	8,2	3
2015	15/2/2015	3,7	9,6	0,1	86	0	37,8	1009	6,8	4
2015	16/2/2015	4,3	11,6	-2,3	57	0	29,2	1015,8	107	5
2015	17/2/2015	5,9	11,6	3	56	0	29,9	1024,5	8	6
2015	18/2/2015	5	9,6	0,1	59	0	24,1	1031,4	11,9	7
2015	19/2/2015	3,1	9,9	-1	80	0	19,8	1031,2	15,3	8
2015	20/2/2015	3,2	10,8	-2,4	78	0,2	32,4	1020,8	15,1	9
2015	21/2/2015	2,7	6,2	-1,9	85	0,5	46,8	1004,5	3,9	10
2015	22/2/2015	1,8	8,9	-2,6	40	0	59	1007,5	17,1	11
2015	23/2/2015	6	14,3	0,1	59	9,6	45	1008,7	12,2	12
2015	24/2/2015	2,2	8,9	-0,9	71	0,3	54	1014,3	16,7	13
2015	25/2/2015	4,8	11	0,2	52	0	49,3	1016,7	9,9	14
2015	26/2/2015	5,5	10,6	1,5	83	0,4	19,1	1017,3	7	15
2015	27/2/2015	4	10,2	-2,6	76	0,1	32,4	1015,1	13,7	16
2015	28/2/2015	3,1	11,9	-3,8	64	0	15,5	1020	16,9	17
2015	1/3/2015	9,2	18,6	3,2	71	0	36,7	1018,9	11,9	18
2015	2/3/2015	11,2	18,4	7,1	77	0	43,2	1019,1	11,3	19
2015	3/3/2015	9,5	16,3	5,7	84	0	31,3	1023,3	12,6	20
2015	4/3/2015	4	8,8	-2,3	87	12,3	41	1025	3,6	21
2015	5/3/2015	4,4	11,9	-2,2	33	0	58,7	1026,6	20	22
2015	6/3/2015	6,3	14,5	-0,8	43	0	21,2	1030	19,1	23
2015	7/3/2015	8,6	16,9	2,4	52	0	21,6	1027	17,4	24
2015	8/3/2015	6,9	13,5	3,2	55	0	21,2	1024,2	16,2	25
2015	9/3/2015	8,3	14,8	3,6	65	0	20,2	1023,6	17,9	26
2015	10/3/2015	9,1	16,5	3,2	64	0	18	1024,6	18	27
2015	11/3/2015	11,4	20,8	4,2	51	0	22,7	1022,4	18	28
2016	5/2/2016	8	18,6	1,2	39	0	23,8	1027	11,9	1
2016	6/2/2016	6,2	10,8	2,4	59	0	40,3	1019,8	4,9	2
2016	7/2/2016	4,9	10,1	0,4	83	11,1	61,9	1011,8	5,4	3
2016	8/2/2016	6	13,1	-0,7	66	0	41	1020,4	12,7	4
2016	9/2/2016	8,4	10,9	6,5	69	0	80,6	1009,4	7,5	5
2016	10/2/2016	5,2	11,3	1,2	80	0,2	57,2	1008,5	8,3	6
2016	11/2/2016	6	10,3	3,8	93	0,1	32,8	1009,5	5,3	7
2016	12/2/2016	7,1	8,8	3,7	86	0,1	62	1004	3,1	8
2016	13/2/2016	10,2	16,5	5	76	4,4	62,6	999,3	10,9	9
2016	14/2/2016	5,5	12	-0,2	94	37	61,6	995,6	8,5	10
2016	15/2/2016	2	10	-2,1	70	1,1	28,4	1007,3	11,9	11
2016	16/2/2016	1,6	9,7	-3,9	52	0	23,4	1020,8	14,5	12
2016	17/2/2016	0,6	8,2	-5,9	66	0	23	1020,1	15,1	13
2016	18/2/2016	0,6	5,7	-3,8	72	0	24,1	1018,1	6,5	14
2016	19/2/2016	1,9	9,9	-2,8	69	0	22,7	1025,7	14,6	15
2016	20/2/2016	4	14,1	-2,9	68	0	15,1	1030,5	15	16
2016	21/2/2016	11,2	20,2	1,5	35	0	43,6	1025,7	13,5	17
2016	22/2/2016	11,5	17	3,4	60	0,8	40	1017,3	12,2	18
2016	23/2/2016	6,3	12,5	1,5	79	0	22,7	1020,3	12,9	19
2016	24/2/2016	7	14,5	1,8	76	0	28,8	1015,3	12,2	20
2016	25/2/2016	6,7	14,1	2,6	72	0	27,7	1011,5	11,2	21
2016	26/2/2016	5,4	10,7	2	72	0	32,4	1007,1	11,3	22
2016	27/2/2016	2,4	5,5	0,2	98	36,1	50,8	991	5,5	23
2016	28/2/2016	2,4	7,3	0,2	91	6,6	27,7	999,8	6,4	24
2016	29/2/2016	6	13,9	1,5	56	0	42,8	1007,8	13,7	25
2016	1/3/2016	6,4	16	-0,9	39	0	27,4	1020,4	15,7	26
2016	2/3/2016	8,1	16,2	2,4	63	0	32	1014,9	15,8	27
2016	3/3/2016	5,4	13,4	0,9	49	0	44,3	1011,9	16,7	28
2017	30/1/2017	6,2	12,9	0,7	71	0	25,9	1020,7	10,7	1
2017	31/1/2017	8,3	12,9	3,6	74	0	35,3	1016,8	11,2	2
2017	1/2/2017	9,8	14,6	4,3	53	0	26,6	1015,5	9,7	3
2017	2/2/2017	8,4	11,3	4,9	66	0,9	58	1011,9	8,5	4
2017	3/2/2017	6,4	10,3	2,6	60	0	65,9	1013,2	8,8	5
2017	4/2/2017	9,5	11,8	7,7	65	0,4	79,9	1009	7,8	6
2017	5/2/2017	6	10,7	1	69	0	81,4	1005,8	7,8	7
2017	6/2/2017	6	12,2	0,7	52	0	50,8	1014,4	13	8
2017	7/2/2017	8	13,7	3,2	78	0,1	22,7	1016,4	10	9
2017	8/2/2017	3,2	8,9	0	70	7	24,8	1016,5	13,6	10
2017	9/2/2017	2,5	8,8	-2,1	54	0	23	1018,2	14	11
2017	10/2/2017	2,3	7,8	-1,3	73	0	25,6	1016,8	9,1	12
2017	11/2/2017	4,1	6,7	-1,4	94	7,9	38,2	1016,2	3,6	13
2017	12/2/2017	5,9	6,3	5,5	99	3,9	39,6	1014,4	1,2	14
2017	13/2/2017	6,8	7,6	5,6	99	48,9	40,7	1014,2	0,6	15
2017	14/2/2017	7,2	10,8	5,9	97	15,8	39,2	1022,9	8,3	16
2017	15/2/2017	7,1	11	5,1	95	2,7	19,4	1031,8	6,5	17
2017	16/2/2017	6,4	12,1	3	89	0,1	16,2	1031,9	10,4	18
2017	17/2/2017	7,2	13,5	1,4	76	0,1	18,4	1026,8	15,2	19
2017	18/2/2017	6,3	12,1	2,2	84	0	21,2	1022	12,2	20
2017	19/2/2017	5,7	11,3	2,4	82	0	26,5	1025,3	12,1	21
2017	20/2/2017	6,3	13,2	2,3	78	0	19,4	1025,2	15,7	22
2017	21/2/2017	8,3	16,4	1,9	61	0	16,6	1023,5	15,7	23
2017	22/2/2017	10,3	18	5,2	52	0	25,9	1020,9	15,4	24
2017	23/2/2017	12,2	15,5	6,5	43	0	31	1014,4	6,2	25
2017	24/2/2017	6,4	11,9	1,9	92	11,6	19,8	1013,3	2,5	26
2017	25/2/2017	3,2	8,9	0,8	86	0,2	24,5	1019,8	16,2	27
2017	26/2/2017	6,7	14,4	-0,2	72	0	16,6	1019,6	16,7	28
2018	8/2/2018	-3,6	0	-6,2	83	0,3	15,5	904,2	4,4	1
2018	9/2/2018	-1,1	6,5	-6,6	63	0	15,8	904,3	12	2
2018	10/2/2018	-0,5	6	-4,2	48	0	32	903,9	13,8	3
2018	11/2/2018	3	8	-3	50	0	31	904	11,3	4
2018	12/2/2018	0,4	5,1	-6,5	93	8,2	22	903,9	2,4	5
2018	13/2/2018	-3	1,3	-9,5	75	0	65,2	902,7	7,4	6
2018	14/2/2018	1,7	6,1	-4,1	81	0	33,5	904,6	9,1	7
2018	15/2/2018	7,4	13,7	1,7	75	0	22,3	911,3	13,9	8
2018	16/2/2018	9,2	14,1	4,7	76	0,1	16,6	912,3	6,8	9
2018	17/2/2018	7	9,8	4,3	90	0,2	29,2	909,7	3	10
2018	18/2/2018	3,9	9,3	-0,2	88	0	14,4	909	10,5	11
2018	19/2/2018	3,9	8,5	-0,5	86	0	16,2	905,1	6,6	12
2018	20/2/2018	5,5	13	2,4	85	0	25,9	900,5	9,9	13
2018	21/2/2018	2,5	8,2	-3	64	0	29,5	896,5	14,7	14
2018	22/2/2018	-1	5,2	-5,3	77	0,5	22,3	894,4	13,6	15
2018	23/2/2018	-0,2	5,2	-2,8	79	0	19,1	894,8	10,8	16
2018	24/2/2018	1,4	7,6	-2,7	72	0	22	896,7	15	17
2018	25/2/2018	4,8	11,4	0,7	64	0	26,6	898,2	15	18
2018	26/2/2018	-0,6	6,4	-7,1	88	18	33,5	896,3	8,9	19
2018	27/2/2018	-4,9	-0,5	-8,2	88	3,1	24,1	895,5	5,2	20
2018	28/2/2018	-1,1	7,3	-6,5	94	13,8	42,8	891,6	2,5	21
2018	1/3/2018	7,9	12,6	3,5	85	14,6	59,4	884,3	14,3	22
2018	2/3/2018	5,1	9,5	1,5	62	4	82,4	887,8	16,1	23
2018	3/3/2018	8	11,4	5,3	63	0	66,6	889,2	18,4	24
2018	4/3/2018	7,9	12,4	2,9	73	0,2	45,7	888,8	10,3	25
2018	5/3/2018	4	6,6	1,2	88	6,5	38,9	884,2	6	26
2018	6/3/2018	4,4	9,1	1	76	0	56,5	887,3	17,2	27
2018	7/3/2018	4,4	9,7	0,2	65	0	31,7	896,1	19,6	28
2019	28/1/2019	1	6,2	-2,6	70	0	45,4	1008,1	9,1	1
2019	29/1/2019	0,7	2,8	-1,8	82	0	46,4	1008,3	3,9	2
2019	30/1/2019	1,4	7	-2,6	76	0	56,2	1005,6	11,9	3
2019	31/1/2019	5,8	9,9	0,5	76	0	62,6	996,5	10,2	4
2019	1/2/2019	6,9	10,5	-0,2	72	3,6	65,9	988,9	10	5
2019	2/2/2019	0,7	5,5	-1,2	81	0	31,3	997,8	7,9	6
2019	3/2/2019	0,5	6,9	-2,5	34	0	32,4	1015	12,7	7
2019	4/2/2019	1,8	9	-4,8	35	0	19,1	1024,9	12,4	8
2019	5/2/2019	5,6	14,2	0,6	53	0	16,2	1025,1	11,6	9
2019	6/2/2019	6,8	14,4	2,3	76	0	17,3	1023,3	9,1	10
2019	7/2/2019	6,7	12,6	2,8	76	0	24,5	1020,7	10,9	11
2019	8/2/2019	5,8	12,4	1,1	75	0	34,2	1020,6	12	12
2019	9/2/2019	7,6	12,6	3	61	0	40	1020,1	12,5	13
2019	10/2/2019	7,9	12	5	66	0	66,6	1015,3	11,2	14
2019	11/2/2019	4,7	11,1	-0,1	83	0	20,2	1024,8	10,4	15
2019	12/2/2019	4,8	12,4	-0,4	50	0	20,9	1030,8	14,1	16
2019	13/2/2019	4,8	11,6	0	58	0	18,7	1031,8	14,2	17
2019	14/2/2019	6	14,8	0,1	26	0	17,6	1032,8	14,4	18
2019	15/2/2019	6,9	15,5	1,7	29	0	19,1	1029,5	14,7	19
2019	16/2/2019	7,7	16,2	1,3	33	0	14,8	1028,9	14,9	20
2019	17/2/2019	6	13,2	0,3	52	0	19,8	1025,7	15	21
2019	18/2/2019	5	11,6	0	66	0	20,2	1022,3	14,9	22
2019	19/2/2019	3,6	9,5	-1,1	92	0,1	17,3	1022,4	11,1	23
2019	20/2/2019	4,8	10,8	0,6	85	0	15,8	1024,6	9,2	24
2019	21/2/2019	7	13,8	0,3	63	0	18	1028,4	15,9	25
2019	22/2/2019	10,6	18,3	3,6	41	0	19,1	1027,4	16	26
2019	23/2/2019	10	16	4,8	49	0	22	1026,7	15,8	27
2019	24/2/2019	7,5	13,6	3,1	56	0	18	1031,7	16,2	28
2020	15/1/2020	4,9	10,3	0,9	59	0	32,4	1023,4	8,7	1
2020	16/1/2020	6,7	11,6	0,8	65	0	42,8	1026,1	9,7	2
2020	17/1/2020	6,8	10,7	0,6	67	0	47,5	1024,8	9,1	3
2020	18/1/2020	3,2	9,4	-0,3	84	0	22,3	1026,3	7	4
2020	19/1/2020	2,2	4,8	0,6	63	1,5	53,6	1022,8	6,4	5
2020	20/1/2020	0,6	1,9	-0,5	80	22,6	64,1	1028,1	2,6	6
2020	21/1/2020	3	5,5	-0,3	100	146,4	68,4	1026,2	0,2	7
2020	22/1/2020	5,5	7,8	0,9	100	172,8	49,7	1021,6	0,5	8
2020	23/1/2020	5,9	9,9	1,2	95	82,5	50,8	1020,5	6,4	9
2020	24/1/2020	5,2	10	1,8	72	0	24,5	1021,5	9,8	10
2020	25/1/2020	4,9	9,4	1,2	86	0	22	1020	6,3	11
2020	26/1/2020	4,6	7,7	2,4	97	1,2	19,4	1019,9	3,9	12
2020	27/1/2020	4,4	7,7	1,6	82	0,1	59	1018,6	7,9	13
2020	28/1/2020	6,5	9,9	2,6	79	0	48,2	1016,8	8,9	14
2020	29/1/2020	6,6	11,8	1,3	80	0	30,6	1020,3	10,6	15
2020	30/1/2020	8,3	12,4	4,9	88	0	33,5	1019,4	7,6	16
2020	31/1/2020	9	14,1	4,8	86	0	23,8	1020,2	11	17
2020	1/2/2020	9,7	15,9	6,2	88	0	41,4	1020,4	9,7	18
2020	2/2/2020	11,5	18,6	7,2	75	0,1	26,3	1025,1	11,6	19
2020	3/2/2020	14,4	20,7	9,1	54	0	56,5	1025,1	11,2	20
2020	4/2/2020	9,3	15,4	4,5	76	0	35,3	1022,1	9,7	21
2020	5/2/2020	5	12,4	0,4	59	0	20,9	1028,1	12,4	22
2020	6/2/2020	4,9	12,5	-0,3	43	0	37,1	1026,1	13,1	23
2020	7/2/2020	4	9,4	-0,7	90	0	24,8	1024,4	9,8	24
2020	8/2/2020	4,1	9	0,8	91	0	21,6	1025,1	7,9	25
2020	9/2/2020	6,5	12,1	1,4	75	0,1	54	1027,1	12,7	26
2020	10/2/2020	9,9	16	6,1	77	0	46,4	1025	12,8	27
2020	11/2/2020	7,9	10,1	5,7	96	0,1	28,1	1023,2	4,8	28
2021	9/1/2021	-1,2	-0,5	-3,1	97	24,7	37,4	1009,3	0,3	1
2021	10/1/2021	-0,3	1,6	-1,2	98	0,2	29,2	1012,1	0,9	2
2021	11/1/2021	-2,1	1,4	-6,5	99	0	19,1	1019,8	5,7	3
2021	12/1/2021	-2,5	2,9	-6,6	91	0	22	1025,5	9	4
2021	13/1/2021	2	9,8	-4,4	73	0	15,8	1025,7	9,8	5
2021	14/1/2021	1,6	9,1	-2,3	78	0	16,2	1022,8	10,2	6
2021	15/1/2021	2,7	10,5	-1,4	73	0	20,2	1020,5	9,5	7
2021	16/1/2021	1,4	7,1	-2,7	79	0	29,5	1024,6	9,8	8
2021	17/1/2021	5,1	12,9	1,7	64	0	35,3	1022,7	9,5	9
2021	18/1/2021	2,2	5,5	0	95	0	18,7	1026,9	7,4	10
2021	19/1/2021	4,4	8,9	0	76	0,2	29,5	1022,6	10,1	11
2021	20/1/2021	4,6	9,2	-1,5	78	0	48,6	1012,3	7,9	12
2021	21/1/2021	6,5	8,9	4,6	78	0	76	1008,2	8	13
2021	22/1/2021	5,3	9,3	0,4	80	4,8	84,6	1001,3	5,2	14
2021	23/1/2021	3,1	5,9	-1	77	0	Not Registered	1005,6	8,3	15
2021	24/1/2021	5,2	9,8	1,9	76	0,1	Not Registered	1004,3	11,1	16
2021	25/1/2021	3,6	7,7	0,2	89	0	Not Registered	1009,2	4,8	17
2021	26/1/2021	2,4	7,2	-0,8	88	0	Not Registered	1021	9,4	18
2021	27/1/2021	7,8	15,3	0,3	76	0	22,7	1019,3	9,7	19
2021	28/1/2021	9,5	14,7	6,6	91	0	45,4	1018,6	9,5	20
2021	29/1/2021	10,8	14,9	6,3	84	0	59,8	1014,3	8,3	21
2021	30/1/2021	7,3	11,3	1,7	81	0,6	70,9	1004,6	7,3	22
2021	31/1/2021	5,7	11,4	1,6	81	0	40,3	1002,8	11,7	23
2021	1/2/2021	7,6	13,4	3,4	80	0,2	47,9	1004,4	11,7	24
2021	2/2/2021	8,6	15,3	4,3	82	0	29,5	1012,8	10,8	25
2021	3/2/2021	11,3	16,5	6,9	62	0	62,6	1010,6	10,7	26
2021	4/2/2021	9,6	16,7	4,9	77	0	24,8	1011,9	10,6	27
2021	5/2/2021	10,8	14,5	5,7	55	0	24,1	1009,6	10,3	28
2022	22/1/2022	-0,1	7,2	-4,5	82	0	22,3	1.030,00	10,1	1
2022	23/1/2022	1	9,4	-3,8	70	0	9,1	1.029,10	9,9	2
2022	24/1/2022	1,4	9,4	-3,7	86	0,2	17,6	1.030,40	10	3
2022	25/1/2022	3,5	11,4	-1,1	65	0	14,4	1.032,50	10,1	4
2022	26/1/2022	5,9	14,4	0,6	37	0	19,1	1.030,00	10,4	5
2022	27/1/2022	6,2	13,7	1,5	39	0	16,9	1.028,70	10,5	6
2022	28/1/2022	7,1	16,5	1	28	0	16,6	1.030,00	10,7	7
2022	29/1/2022	8,4	16,3	3,6	26	0	18,4	1.031,20	10,7	8
2022	30/1/2022	9,1	17,5	3,8	28	0	15,5	1.025,70	10,9	9
2022	31/1/2022	6,8	14,1	2,5	52	0	19,1	1.020,10	10,5	10
2022	1/2/2022	5,3	23,2	-0,7	64	0	20,9	1.022,90	10,9	11
2022	2/2/2022	9,8	20,4	-0,1	43	0	27,7	1.022,90	11,5	12
2022	3/2/2022	11,6	21	5,3	30	0	29,9	1.019,30	10,7	13
2022	4/2/2022	6,3	14,7	2,7	69	0	19,8	1.020,30	8,8	14
2022	5/2/2022	5	9,9	1,9	94	0	14,8	1.024,30	3,8	15
2022	6/2/2022	3,4	1,4	-0,2	86	0,1	18,4	1.027,30	11,8	16
2022	7/2/2022	5,8	13,3	0,4	68	0	25,9	1.026,10	11,8	17
2022	8/2/2022	6,2	14,9	1,4	68	0	15,5	1.031,10	12	18
2022	9/2/2022	6,3	16,6	-0,9	55	0,1	23,8	1.030,60	12,5	19
2022	10/2/2022	5,7	14,1	-0,7	51	0	15,8	1.027,40	12,6	20
2022	11/2/2022	7,2	14,5	2,5	65	0	28,8	1.025,40	9,8	21
2022	12/2/2022	5,1	10,5	1,3	92	0,2	26,6	1.024,80	6,3	22
2022	13/2/2022	6,1	8,6	3,7	91	0,1	51,1	1.019,40	4,8	23
2022	14/2/2022	4,9	10,2	-0,5	89	5,6	50	1.013,30	9,5	24
2022	15/2/2022	3,5	10,1	-1,4	70	0	26,6	1.021,60	13,5	25
2022	16/2/2022	5,5	12	0,7	70	0	28,8	1.022,00	9,7	26
2022	17/2/2022	8,2	16,4	2,8	76	0	30,6	1.022,20	12	27
2022	18/2/2022	11,3	20,1	5,6	70	0	39,2	1.016,00	14,3	28
