# Supplementary material for: Surviving on the edge: present and future effects of climate warming on the common frog (Rana temporaria) population in the Montseny massif (NE Iberia)
Source: PeerJ. 2023 Jan 13;11:e14527. doi: 10.7717/peerj.14527 (PMC9841900; doi:10.7717/peerj.14527)
Supplement: Supplemental Information 8 [file peerj-11-14527-s008.csv]

Year	Date	DOY	Reference
2022	February, 18	47	Authors
2021	February, 5	34	Authors
2021	March, 23	82	Ornitho.cat
2020	February, 11	40	Authors
2020	March, 11	69	Ornitho.cat
2019	February, 24	53	Authors
2019	April, 7	95	Ornitho.cat
2018	February, 13	43	Authors
2018	March, 26	91	Ornitho.cat
2017	February 26	55	Authors
2017	March, 28	85	Ornitho.cat
2016	March, 3	62	Authors
2016	March, 16	75	Ornitho.cat
2015	March, 11	70	Authors
2014	March, 2	61	Authors
2009	March, 12	71	Authors
2001	February, 22	51	Roig & Amat, 2002
1987	February, 26	55	Montori, A. Obs pers. U.D.
1986	March, 5	64	Campeny, 2001
1985	February, 20	49	Campeny, 2001
1985	February, 25	56	Martí Boada Com pers. U.D.
1984	March, 19	77	Martí Boada Com pers. U.D.
1981	March, 4	63	Montori & Pascual, 1987
1981	March, 24	83	Martí Boada Com pers. U.D.
1980	February, 21	50	Montori & Pascual, 1987
1980	March, 11	69	Martí Boada Com pers. U.D.
1979	February, 23	52	Montori & Pascual, 1987
1979	April, 5	62	Montori & Pascual U.D.
1978	February, 23	53	Martí Boada Com pers. U.D.
1978	March, 24	92	Martí Boada Com pers. U.D.
1977	March, 6	65	Montori, A. Obs. Pers. U.D.
1957	March, 19	78	Balcells, E. (Campeny, 2001)
