# Supplementary material for: Surviving on the edge: present and future effects of climate warming on the common frog (Rana temporaria) population in the Montseny massif (NE Iberia)
Source: PeerJ. 2023 Jan 13;11:e14527. doi: 10.7717/peerj.14527 (PMC9841900; doi:10.7717/peerj.14527)
Supplement: Supplemental Information 9 — Montori, Albert, & Amat, Fèlix. (2022). Daily meteorological data from January 2005 to February 18, 2022 from Viladrau Meteorological Station (Catalonia, Spain) [Data set]. Zenodo. https://doi.org/10.5281/zenodo.7186516 [file peerj-11-14527-s009.csv]

Data from Viladrau WS meteorological Station. Https//:meteo.cat
Code station	Date	Day Av. Tª	Max, Tª	Min, Tª	Av. Rel. Hum,	Av. Rel. Humid.	Av. Atm. Press.	Rain	Max. Wind
WS Viladrau	18/3/2005	12,1	18,1	6,3	44	27	921	0	20,5
WS Viladrau	19/3/2005	13,1	21,1	6,8	22	12	917	0	21,6
WS Viladrau	20/3/2005	13,3	19,8	8,1	44	16	911	0	19,7
WS Viladrau	21/3/2005	12,4	19,1	8,5	65	44	907	0	13,1
WS Viladrau	22/3/2005	10,5	18,8	7,3	91	54	909	0	13,8
WS Viladrau	23/3/2005	9,8	14,5	7,2	95	71	908	2,8	9,4
WS Viladrau	24/3/2005	10,3	16,2	7,9	93	61	912	0	14,9
WS Viladrau	25/3/2005	10,8	16,4	7	79	43	911	0	17,3
WS Viladrau	26/3/2005	10,6	18	4,7	74	39	905	0	18,4
WS Viladrau	27/3/2005	9,5	17,2	5,5	75	44	906	0,1	17,8
WS Viladrau	28/3/2005	9,9	15,4	3,9	63	37	908	0	20,5
WS Viladrau	29/3/2005	9,7	16,5	5,8	73	45	910	9,7	12,9
WS Viladrau	30/3/2005	7,6	13,3	4,2	86	70	911	0	12,5
WS Viladrau	31/3/2005	8,1	12,6	4,1	74	56	912	0	18,9
WS Viladrau	1/4/2005	8,4	15,2	2,7	73	46	912	0	17,9
WS Viladrau	2/4/2005	6	7,1	4,5	95	79	913	2,9	1,3
WS Viladrau	3/4/2005	6,6	9,1	5,6	98	83	915	17,6	4,3
WS Viladrau	4/4/2005	6,9	9,4	5,4	90	77	917	0	7,4
WS Viladrau	5/4/2005	7,5	12,4	3,8	86	65	919	0	9,4
WS Viladrau	6/4/2005	11	18,5	5,2	69	38	919	0	23,3
WS Viladrau	7/4/2005	11,1	17,9	4,9	52	22	912	0	22,8
WS Viladrau	8/4/2005	6,9	12,1	2,5	85	37	900	4,1	8,7
WS Viladrau	9/4/2005	3,2	9,1	-0,4	54	22	907	0,2	18
WS Viladrau	10/4/2005	5	10,6	0,3	40	28	906	0	27,2
WS Viladrau	11/4/2005	8,2	13,6	2,9	46	26	909	0	25,7
WS Viladrau	12/4/2005	8,7	14,6	2,5	58	37	909	0	21,5
WS Viladrau	13/4/2005	9	15	4,2	63	41	908	0	14,5
WS Viladrau	14/4/2005	12,1	19,7	4,5	50	26	903	0	25,5
WS Viladrau	15/4/2005	6,2	10,2	1,6	89	52	898	2,1	6,2
WS Viladrau	16/4/2005	4,6	11,4	-0,3	75	37	899	0,2	20,2
WS Viladrau	17/4/2005	9	16,3	3,1	50	21	900	0	28
WS Viladrau	18/4/2005	11	18,9	6,8	70	35	899	0	16,6
WS Viladrau	19/4/2005	9,5	15,9	4,6	58	30	904	0	27,6
WS Viladrau	20/4/2005	6,1	11	2,6	87	53	906	1,5	12,1
WS Viladrau	21/4/2005	7,8	12	3,5	87	69	906	0,1	10,2
WS Viladrau	22/4/2005	10,6	14,3	7,2	76	60	907	0	12,9
WS Viladrau	23/4/2005	13,5	21,6	6,6	65	32	905	0	25,7
WS Viladrau	24/4/2005	12,9	20,2	9,6	68	42	904	3,4	16,5
WS Viladrau	25/4/2005	11,1	17,6	7,3	67	34	911	0	26,7
WS Viladrau	26/4/2005	13,4	21,1	5,4	57	31	911	0	28,8
WS Viladrau	27/4/2005	14,6	20,1	9,1	52	38	913	0	28,4
WS Viladrau	28/4/2005	17,7	23,4	10,6	42	25	914	0	28,1
WS Viladrau	29/4/2005	18,3	24,2	12,5	36	22	914	0	27,9
WS Viladrau	30/4/2005	18,8	25,9	12,2	30	11	912	0	28,8
WS Viladrau	1/5/2005	18,7	25	12,7	29	17	910	0	26,6
WS Viladrau	2/5/2005	17,1	26,1	12,9	50	27	913	1,3	14
WS Viladrau	3/5/2005	17,1	23,4	12	68	32	912	0,1	21
WS Viladrau	4/5/2005	13,4	21,3	9	78	40	912	4,8	19,9
WS Viladrau	5/5/2005	10,2	16,7	6,3	85	51	911	3,9	15,9
WS Viladrau	6/5/2005	12,4	18,1	6,5	58	32	912	0	29,3
WS Viladrau	7/5/2005	13,6	18,8	7,3	64	47	911	0	29,3
WS Viladrau	8/5/2005	14,1	21,9	9,5	64	31	908	0	28,7
WS Viladrau	9/5/2005	13,8	21,3	9,7	69	35	906	0,1	21,4
WS Viladrau	10/5/2005	14	17,9	10,3	81	68	907	1,6	16,9
WS Viladrau	11/5/2005	13,2	18,5	8,8	78	59	907	0,1	21,9
WS Viladrau	12/5/2005	12,6	18,1	8,6	76	59	906	0	19,9
WS Viladrau	13/5/2005	13,5	19,9	8	82	57	907	1,7	22,2
WS Viladrau	14/5/2005	13,1	19,9	8	79	41	912	0,5	25,3
WS Viladrau	15/5/2005	14,8	21,4	6,7	59	35	912	0	26,3
WS Viladrau	16/5/2005	12	17,9	8,3	75	47	906	3,8	26
WS Viladrau	17/5/2005	7,4	9,1	6,2	91	76	905	37	3,9
WS Viladrau	18/5/2005	11,1	18	5,4	74	32	914	0	20,8
WS Viladrau	19/5/2005	13,9	20,1	6	73	53	915	0	29,2
WS Viladrau	20/5/2005	18,6	26,3	10,7	42	20	915	0	30,6
WS Viladrau	21/5/2005	17,6	24,7	10,6	39	20	911	0	27,4
WS Viladrau	22/5/2005	15,1	20,2	10,8	69	42	908	0	28,3
WS Viladrau	23/5/2005	12	16,9	7,7	85	67	916	0	21,2
WS Viladrau	24/5/2005	15,2	22,5	6,5	73	43	917	0	30
WS Viladrau	25/5/2005	17,9	24	10,8	51	33	917	0	31,4
WS Viladrau	26/5/2005	18,3	24,1	11,1	45	27	915	0	31,8
WS Viladrau	27/5/2005	19,2	26,5	12,1	43	24	913	0	31,4
WS Viladrau	28/5/2005	17,8	22,9	11,4	57	35	912	0	30,6
WS Viladrau	29/5/2005	19,6	27	11,7	50	21	912	0	29
WS Viladrau	30/5/2005	17	22,1	12,6	72	45	916	0	14,2
WS Viladrau	31/5/2005	16	22,3	12,1	83	55	915	0	14,4
WS Viladrau	1/6/2005	17,1	24,1	11,8	67	41	912	0	20,4
WS Viladrau	2/6/2005	18,7	25,2	12,3	52	37	911	0	31,5
WS Viladrau	3/6/2005	19,1	24,6	13,2	59	45	910	0	28,8
WS Viladrau	4/6/2005	19	26,7	13,1	70	42	913	0	27,6
WS Viladrau	5/6/2005	16,9	24	11,8	82	43	913	0	24,3
WS Viladrau	6/6/2005	15,6	21,1	11,8	87	65	914	4,7	13,8
WS Viladrau	7/6/2005	18	24,4	13	71	36	916	0	27,7
WS Viladrau	8/6/2005	15,3	20,9	10,6	62	37	917	0	27,1
WS Viladrau	9/6/2005	15,3	22,5	7,9	64	32	916	0	28,5
WS Viladrau	10/6/2005	15,2	22,3	8,5	65	34	912	0	25,7
WS Viladrau	11/6/2005	16,7	25,1	11	71	45	909	1,8	26,2
WS Viladrau	12/6/2005	17,6	23,8	11,1	66	36	905	0	22,8
WS Viladrau	13/6/2005	16,7	21,3	12,8	77	52	905	0,1	13,4
WS Viladrau	14/6/2005	13,5	19,9	10,8	90	59	912	25	8,8
WS Viladrau	15/6/2005	17,5	25	9,9	75	29	915	0	26,5
WS Viladrau	16/6/2005	19,2	24,5	14,8	69	51	918	0	22,1
WS Viladrau	17/6/2005	20,2	26,7	13,1	62	37	918	0	30,8
WS Viladrau	18/6/2005	21,7	28,6	14	56	31	917	0	30,1
WS Viladrau	19/6/2005	23,1	29,5	15,8	47	32	912	0	30,7
WS Viladrau	20/6/2005	21,8	30,4	17,1	59	32	912	0,8	20,3
WS Viladrau	21/6/2005	20,5	28,3	16,2	72	52	914	14,5	18,8
WS Viladrau	22/6/2005	22,2	29,3	15,8	69	46	915	0	22,7
WS Viladrau	23/6/2005	23,1	29,9	17,5	61	41	914	0	27,5
WS Viladrau	24/6/2005	21,5	28,2	17,2	56	32	912	0	19
WS Viladrau	25/6/2005	22,3	28	15,3	57	31	913	0	31,2
WS Viladrau	26/6/2005	22,8	29,2	14,6	44	21	915	0	31
WS Viladrau	27/6/2005	25	31,5	17,9	48	27	914	0	25,1
WS Viladrau	28/6/2005	22,8	28	17,7	53	34	913	0,7	15,6
WS Viladrau	29/6/2005	21,9	31,2	15,4	62	25	909	0	24,1
WS Viladrau	30/6/2005	19,9	26,7	13,4	71	41	911	0	29,6
WS Viladrau	1/7/2005	17,2	25,9	13,3	80	42	915	0	20
WS Viladrau	2/7/2005	20,7	27,4	13,3	74	44	915	0	27,2
WS Viladrau	3/7/2005	22,4	28,8	14,7	67	42	912	0	29,3
WS Viladrau	4/7/2005	19,6	26	15,7	66	38	909	0,1	17,8
WS Viladrau	5/7/2005	17	22,7	11,8	71	34	911	0	28,2
WS Viladrau	6/7/2005	18,3	24,9	12,8	75	50	911	0	18,9
WS Viladrau	7/7/2005	17,1	25,7	12,8	77	33	910	1,6	27,9
WS Viladrau	8/7/2005	15,8	21,4	12,4	81	48	911	1,2	17,9
WS Viladrau	9/7/2005	14,4	20,1	11,7	86	56	913	17,6	11,6
WS Viladrau	10/7/2005	15,6	23	11,1	80	37	915	2,4	23,5
WS Viladrau	11/7/2005	19,7	27,6	12	50	27	916	0	28
WS Viladrau	12/7/2005	20,1	26,8	13,6	56	29	915	2,4	24,6
WS Viladrau	13/7/2005	20,3	27,7	12,6	61	30	915	0,5	27,4
WS Viladrau	14/7/2005	22,7	30,4	14,6	46	24	915	0	30,2
WS Viladrau	15/7/2005	24,8	32	16,6	32	18	915	0	29,6
WS Viladrau	16/7/2005	25,2	34,7	17,6	39	18	914	0	29,8
WS Viladrau	17/7/2005	27,7	34,4	19,4	43	16	912	0	26,6
WS Viladrau	18/7/2005	22,8	28,2	14,4	58	25	913	0	22,3
WS Viladrau	19/7/2005	19	25,4	14	71	41	919	0	26,9
WS Viladrau	20/7/2005	20,8	28,2	13,6	74	46	919	0	25,9
WS Viladrau	21/7/2005	22,2	28,9	15,8	66	44	917	0	29,9
WS Viladrau	22/7/2005	20,5	27,7	16,3	66	36	910	0,8	15,6
WS Viladrau	23/7/2005	21,2	29,4	15,4	64	34	907	0	25,8
WS Viladrau	24/7/2005	22,2	31,3	14,6	73	32	906	0	27,8
WS Viladrau	25/7/2005	20,3	27,2	17	85	60	908	0	18,1
WS Viladrau	26/7/2005	21,8	29,3	15,1	70	41	908	0	26,9
WS Viladrau	27/7/2005	22,2	29,8	14,7	53	21	908	0	28,9
WS Viladrau	28/7/2005	23,9	31,4	15,9	44	24	910	0	29
WS Viladrau	29/7/2005	21,8	31,5	17,5	67	28	910	0	20,5
WS Viladrau	30/7/2005	18,8	27,2	13,3	79	42	911	2,9	17,8
WS Viladrau	31/7/2005	18,1	26,5	12,8	75	45	911	0,1	20,4
WS Viladrau	1/8/2005	15,8	20,2	13	83	55	911	11,7	8,5
WS Viladrau	2/8/2005	13,8	20,1	10,2	84	57	914	7	13,7
WS Viladrau	3/8/2005	17,4	25,6	9,7	55	23	916	7,8	30,1
WS Viladrau	4/8/2005	19,2	26,7	11	57	32	916	0	29,7
WS Viladrau	5/8/2005	20,5	27,1	12,6	64	33	916	0	28,5
WS Viladrau	6/8/2005	21,3	27	15,2	65	45	914	0	27,2
WS Viladrau	7/8/2005	19,9	26,1	14,1	76	54	910	0	18,9
WS Viladrau	8/8/2005	18,3	24,1	13,9	75	50	909	0	22,9
WS Viladrau	9/8/2005	18,9	24,9	13,9	74	38	910	0,2	22,4
WS Viladrau	10/8/2005	19,8	24,4	15,7	79	45	907	2	15,8
WS Viladrau	11/8/2005	16,4	22,8	12,7	88	66	910	16,3	11,2
WS Viladrau	12/8/2005	19,5	26,5	12,4	61	28	912	0,1	25
WS Viladrau	13/8/2005	18,8	23,6	15	79	61	914	0	16,6
WS Viladrau	14/8/2005	18,6	24,8	13,6	86	58	914	0	19
WS Viladrau	15/8/2005	18,4	23,2	14,5	81	53	913	0	17,7
WS Viladrau	16/8/2005	18,7	26,3	13,8	78	52	911	0	21,1
WS Viladrau	17/8/2005	19,4	24,2	16,3	81	64	911	0	20,1
WS Viladrau	18/8/2005	16,4	21,2	13,1	89	73	912	3,4	8,7
WS Viladrau	19/8/2005	17,8	23,2	13,4	81	58	914	0	14,9
WS Viladrau	20/8/2005	13,2	21,4	7,7	80	52	914	12,4	12,9
WS Viladrau	21/8/2005	13,9	21,6	7,8	59	29	911	0	21,9
WS Viladrau	22/8/2005	15,8	21,1	11,4	65	39	912	0	22,5
WS Viladrau	23/8/2005	16,5	23,6	9,8	77	42	911	0	21,1
WS Viladrau	24/8/2005	16,1	21,4	13	83	60	911	0	16,4
WS Viladrau	25/8/2005	19,2	27,7	11,6	64	24	911	0	25
WS Viladrau	26/8/2005	18,9	24,5	15,2	75	52	912	0	15,8
WS Viladrau	27/8/2005	16,2	19,8	13,9	94	78	912	0,8	8,2
WS Viladrau	28/8/2005	17,8	23,7	14,6	84	60	914	0,9	14,7
WS Viladrau	29/8/2005	17,7	23,1	13,5	73	54	917	0,4	20,8
WS Viladrau	30/8/2005	18,4	24,3	13,1	71	47	917	0	24,8
WS Viladrau	31/8/2005	20	27,2	13,6	69	38	914	0	24,5
WS Viladrau	1/9/2005	19,7	26,9	13,7	73	49	914	0	21,1
WS Viladrau	2/9/2005	20,2	26,7	15	76	51	917	0	18,4
WS Viladrau	3/9/2005	21,9	29,3	15,7	54	30	917	0	23,2
WS Viladrau	4/9/2005	21,8	28,4	16,6	47	29	916	0	22,2
WS Viladrau	5/9/2005	18,7	23,6	15	78	52	913	0	17,7
WS Viladrau	6/9/2005	15,5	22,1	11,4	83	55	906	22,4	12,2
WS Viladrau	7/9/2005	13,9	16,5	12	91	78	906	40,2	5,4
WS Viladrau	8/9/2005	13,9	16,1	11,1	92	77	906	44	6,7
WS Viladrau	9/9/2005	15,4	22	10,6	82	50	908	0	17
WS Viladrau	10/9/2005	16,9	22,2	11,8	64	47	908	0	14,6
WS Viladrau	11/9/2005	15,1	21,3	9,9	56	34	907	0	20,8
WS Viladrau	12/9/2005	13,7	18,9	9,4	76	56	913	0,1	12,5
WS Viladrau	13/9/2005	14	21,1	10,3	86	51	918	1,7	13,5
WS Viladrau	14/9/2005	16,4	23,6	9,9	74	38	919	0,1	21,4
WS Viladrau	15/9/2005	18,9	26,6	12,6	67	36	918	0	22,2
WS Viladrau	16/9/2005	18	24,1	14,6	75	50	910	2,1	20,5
WS Viladrau	17/9/2005	12,1	14,9	5,9	94	80	905	6,5	4,6
WS Viladrau	18/9/2005	9,6	16,4	4	79	57	912	7	18,2
WS Viladrau	19/9/2005	10,1	16,8	4,2	69	37	915	1,7	19,7
WS Viladrau	20/9/2005	12	18,8	5,9	82	58	914	0,1	16,1
WS Viladrau	21/9/2005	12,7	18,9	6,8	81	58	912	0	17,4
WS Viladrau	22/9/2005	14,1	21,3	7,9	83	48	912	0	18,9
WS Viladrau	23/9/2005	15,4	22,1	11,4	87	54	912	0	12,7
WS Viladrau	24/9/2005	16,1	21,6	12,6	80	58	912	0	13,6
WS Viladrau	25/9/2005	14,5	21	10,7	83	59	911	19,5	10,1
WS Viladrau	26/9/2005	13,3	18,3	10,5	82	56	916	0,6	14,5
WS Viladrau	27/9/2005	14,8	21,1	10,2	82	55	916	0,1	14,1
WS Viladrau	28/9/2005	15,1	22,3	11,6	81	50	917	0	15,4
WS Viladrau	29/9/2005	13,8	21,1	11,1	90	61	917	0	11,3
WS Viladrau	30/9/2005	14,5	20,4	9,4	79	52	916	0	16,8
WS Viladrau	1/10/2005	15,6	21,8	11	82	59	914	0	16
WS Viladrau	2/10/2005	11,4	16,6	6,6	87	47	912	0,5	13,4
WS Viladrau	3/10/2005	9	16,7	5,2	61	29	913	0	15,6
WS Viladrau	4/10/2005	8,7	12,4	6,1	72	46	914	0	5,1
WS Viladrau	5/10/2005	8,9	12,5	5,4	88	70	913	0	8,1
WS Viladrau	6/10/2005	9,9	15,1	6,5	87	60	913	0,1	12,5
WS Viladrau	7/10/2005	11	18,5	5,1	76	47	913	0	14,1
WS Viladrau	8/10/2005	13	20,4	7	82	49	914	0	17
WS Viladrau	9/10/2005	14,1	19,3	9,2	86	58	915	0,1	16,1
WS Viladrau	10/10/2005	13	16	10,3	91	80	915	0,6	5,5
WS Viladrau	11/10/2005	12,2	14,6	9,6	92	76	912	0,7	3,5
WS Viladrau	12/10/2005	12,5	15,1	10,3	94	77	911	10,8	4,1
WS Viladrau	13/10/2005	13,1	15,9	11,7	97	85	909	55,7	3,6
WS Viladrau	14/10/2005	10,4	12,6	7,2	94	66	913	18,5	2,3
WS Viladrau	15/10/2005	10,9	12,9	8,5	97	93	915	8,3	2,8
WS Viladrau	16/10/2005	13	19,6	8,9	83	52	914	0,2	12,5
WS Viladrau	17/10/2005	12,5	18	7,7	85	53	912	0	11,5
WS Viladrau	18/10/2005	14,3	16,1	12,1	97	89	909	53,4	2,4
WS Viladrau	19/10/2005	13,6	20,1	7,7	72	37	910	0,1	14
WS Viladrau	20/10/2005	13,8	19,8	9,8	72	52		0	13,9
WS Viladrau	21/10/2005	14,5	19,9	10,8	75	52	906	0	14,8
WS Viladrau	22/10/2005	15	19,9	11,2	67	51	907	0	14
WS Viladrau	23/10/2005	12,4	15,4	9,3	82	72	914	0	5,7
WS Viladrau	24/10/2005	12,7	18,6	9,3	77	50	915	0	14,1
WS Viladrau	25/10/2005	13,2	19,9	9,6	70	47	915	0	10,7
WS Viladrau	26/10/2005	12,1	17,4	8,2	81	59	915	0	9,5
WS Viladrau	27/10/2005	14	19	11,4	88	60	915	0	9,2
WS Viladrau	28/10/2005	13,7	20,4	10,1	84	55	914	0,1	9,3
WS Viladrau	29/10/2005	14,6	21,4	11,2	80	52	914	0	11,8
WS Viladrau	30/10/2005	14,8	21,4	10,3	76	33	913	0	12,4
WS Viladrau	31/10/2005	14,4	19,7	10,8	82	53	910	4,4	6,2
WS Viladrau	1/11/2005	11,5	16,2	6,5	69	52	914	0	10
WS Viladrau	2/11/2005	12,8	17,7	8,7	66	51	913	0,1	10,2
WS Viladrau	3/11/2005	12,6	18,6	8,6	73	53	912	0	11,4
WS Viladrau	4/11/2005	10,5	14,3	6,8	91	82	914	0	3,4
WS Viladrau	5/11/2005	7,9	14,1	4,4	87	58	917	0	8,8
WS Viladrau	6/11/2005	8,9	15,6	3,5	59	25	917	0,1	12,2
WS Viladrau	7/11/2005	11,5	19,3	6,9	37	22	917	0	12
WS Viladrau	8/11/2005	11,4	17,6	7,1	52	21	917	0	12
WS Viladrau	9/11/2005	9,1	10,8	6,7	81	52	913	14,5	2,7
WS Viladrau	10/11/2005	9,2	10,1	7,7	75	55	922	2,9	1,3
WS Viladrau	11/11/2005	9,3	12,6	7,2	74	53	921	0	5,4
WS Viladrau	12/11/2005	8,9	11,9	5,8	80	42	915	7,8	4,5
WS Viladrau	13/11/2005	7,7	8,6	6,7	98	95	906	18,9	1,6
WS Viladrau	14/11/2005	8,1	9,5	5,2	97	87	906	22,1	2,3
WS Viladrau	15/11/2005	6,4	9,3	3,9	94	85	904	11	2,5
WS Viladrau	16/11/2005	6,9	12,6	3,8	84	56	902	2,5	9,9
WS Viladrau	17/11/2005	5,9	9,8	3,3	93	75	905	0	6,2
WS Viladrau	18/11/2005	5,1	10,1	2,9	91	70	908	0,1	5,6
WS Viladrau	19/11/2005	4,5	8,2	1,5	91	73	915	0,1	6
WS Viladrau	20/11/2005	5,3	8,8	3,5	92	77	918	0	3,9
WS Viladrau	21/11/2005	6,6	14	2,5	85	59	916	0,2	10
WS Viladrau	22/11/2005	4,4	8,3	0,5	69	35	911	0	10,1
WS Viladrau	23/11/2005	0,2	3,9	-2,6	82	70	910	0	4
WS Viladrau	24/11/2005	0,8	6,9	-3,4	81	58	907	0	10,2
WS Viladrau	25/11/2005	1,9	4,9	-1,1	86	76	902	0	5,3
WS Viladrau	26/11/2005	0,3	4,3	-3	84	58	890	0,1	9,2
WS Viladrau	27/11/2005	-0,5	3,4	-3,6	82	57	897	0	7,3
WS Viladrau	28/11/2005	1,5	7,3	-3,5	74	46	899	0,1	10,3
WS Viladrau	29/11/2005	1,5	6,2	-1,2	77	57	901	0	8
WS Viladrau	30/11/2005	1,2	8,4	-2	56	23	904	0	9,4
WS Viladrau	1/12/2005	3,2	9,2	-3,1	73	48	903	0,1	8,8
WS Viladrau	2/12/2005	6,4	8,5	4,7	79	44	898	2,6	2,3
WS Viladrau	3/12/2005	5,1	9,4	3,2	75	57	906	0,3	7,9
WS Viladrau	4/12/2005	6,8	9,1	4,6	70	61	905	0,2	7,7
WS Viladrau	5/12/2005	4,9	8,1	-0,2	74	59	901	0,1	7,4
WS Viladrau	6/12/2005	1,6	6,4	-1,2	76	59	906	3,3	8,3
WS Viladrau	7/12/2005	2,5	9,5	-1,6	56	27	914	3,2	8,7
WS Viladrau	8/12/2005	2	6	-0,5	75	49	913	1,3	4,2
WS Viladrau	9/12/2005	3,4	9,8	-0,8	58	22	915	0,8	8,4
WS Viladrau	10/12/2005	3,6	11,1	-1,7	51	26	918	0	8,3
WS Viladrau	11/12/2005	-0,2	6,5	-3,5	75	53	918	0	8,5
WS Viladrau	12/12/2005	1,8	5,8	-1,5	55	37	913	0	4
WS Viladrau	13/12/2005	1,8	7,3	-0,4	63	44	913	0	4
WS Viladrau	14/12/2005	0,7	6,8	-3,5	72	52	909	0	8
WS Viladrau	15/12/2005	0	5,8	-3,5	83	65	910	0,1	8
WS Viladrau	16/12/2005	-0,1	4,2	-5,3	76	57	910	0,1	9
WS Viladrau	17/12/2005	3,6	9,6	-0,1	82	54	906	0	8
WS Viladrau	18/12/2005	1,2	6,7	-1,9	85	54	914	0,2	6,6
WS Viladrau	19/12/2005	1,1	7,4	-2	74	49	916	0	8,1
WS Viladrau	20/12/2005	1,7	8,9	-1,6	59	32	918	0	8,1
WS Viladrau	21/12/2005	2,8	11,2	-1,8	62	32	919	0,1	8,2
WS Viladrau	22/12/2005	2,4	9	-2,4	57	21	919	0	8,4
WS Viladrau	23/12/2005	6,3	13,8	2,4	28	13	916	0	8,4
WS Viladrau	24/12/2005	2,6	8,5	-0,9	63	30	914	0	8,1
WS Viladrau	25/12/2005	2,8	9,9	-1,8	64	31	909	0,1	8,8
WS Viladrau	26/12/2005	0,5	6	-2,5	77	51	905	0	7,9
WS Viladrau	27/12/2005	-0,5	2,2	-3	89	61	897	0,2	2,8
WS Viladrau	28/12/2005	-2,6	3,4	-5,4	60	20	903	0	8,1
WS Viladrau	29/12/2005	-2,6	3,7	-6,9	50	32	906	0	8,2
WS Viladrau	30/12/2005	1,7	7,4	-3,3	70	47	910	0	7,2
WS Viladrau	31/12/2005	4,7	8,8	2	74	61	909	0	5,1
WS Viladrau	1/1/2006	2,8	7,4	0,2	83	51	905	0	7,1
WS Viladrau	2/1/2006	3,2	8,3	-0,4	56	34	909	0	8,2
WS Viladrau	3/1/2006	3	9,7	-1,4	47	22	912	0	8,3
WS Viladrau	4/1/2006	0,1	6,3	-3	62	30	911	0	7,1
WS Viladrau	5/1/2006	0,2	2,5	-3,5	93	82	906	0,5	2
WS Viladrau	6/1/2006	1,8	4,9	-2,4	92	78	906	1,2	3,9
WS Viladrau	7/1/2006	3,8	4,9	2,3	98	94	909	49	0,7
WS Viladrau	8/1/2006	3,5	4,5	2,3	98	94	914	22,6	1,1
WS Viladrau	9/1/2006	3	6,9	0,4	94	71	916	0,1	3,7
WS Viladrau	10/1/2006	3,1	5,8	2,1	96	79	918	4	2,3
WS Viladrau	11/1/2006	2,5	6	0	88	69	919	0	4,8
WS Viladrau	12/1/2006	3,5	10,3	0,3	75	45	919	0	8,5
WS Viladrau	13/1/2006	2,2	7,6	-0,1	85	58	917	0	5,3
WS Viladrau	14/1/2006	2,3	7,7	-0,4	91	68	916	2,4	5,9
WS Viladrau	15/1/2006	2,1	7,2	-1,3	88	61	913	0,7	7,2
WS Viladrau	16/1/2006	3,1	6,3	1,1	90	77	911	0,1	2,5
WS Viladrau	17/1/2006	4,1	8	0,7	81	61	911	0	7,7
WS Viladrau	18/1/2006	4,9	10,8	1	80	58	909	0	4,1
WS Viladrau	19/1/2006	7,4	14,1	3,6	70	48	914	0	9,2
WS Viladrau	20/1/2006	5,5	11,3	1,9	79	58	916	0	9
WS Viladrau	21/1/2006	5	8,8	1,8	89	72	915	0	5,2
WS Viladrau	22/1/2006	2,3	8,3	-1	79	45	916	0,1	6,5
WS Viladrau	23/1/2006	3,2	10,7	-0,6	71	38	916	0	10
WS Viladrau	24/1/2006	1,6	5,3	-1,2	81	60	919	0,1	4,9
WS Viladrau	25/1/2006	0,8	6,4	-2,9	77	53	915	0	9,9
WS Viladrau	26/1/2006	-0,7	2,8	-3,7	87	67	905	0,2	6,5
WS Viladrau	27/1/2006	-2,2	-0,8	-3,5	94	85	901	0	0,8
WS Viladrau	28/1/2006	0,1	1,8	-1,6	97	92	900	22,5	0,6
WS Viladrau	29/1/2006	4	5,7	1,7	97	90	906	103	1,8
WS Viladrau	30/1/2006	4,3	5,2	3,6	95	76	906	36,2	0,8
WS Viladrau	31/1/2006	6,5	11,2	3,9	78	59	912	1,3	4,7
WS Viladrau	1/2/2006	7,4	13,8	3,9	72	50	911	0	10
WS Viladrau	2/2/2006	7,3	13,4	3,2	62	43	910	0	12,3
WS Viladrau	3/2/2006	3,9	8,2	0,7	76	43	905	0	10,6
WS Viladrau	4/2/2006	2,1	5,6	-0,5	94	80	907	0	4,8
WS Viladrau	5/2/2006	1,2	6,7	-1,4	92	70	912	0	11,2
WS Viladrau	6/2/2006	2,4	8,5	-2,1	67	36	915	0,1	13,1
WS Viladrau	7/2/2006	3,6	12	-2,2	64	32	915	0	13,1
WS Viladrau	8/2/2006	5,3	12,5	-0,2	64	29	909	0	13,6
WS Viladrau	9/2/2006	2,4	7,7	-1,4	89	62	906	0,1	8,4
WS Viladrau	10/2/2006	2,9	7,7	0,4	89	67	909	0	5,7
WS Viladrau	11/2/2006	1,8	5,1	-0,4	86	73	913	0	6,1
WS Viladrau	12/2/2006	2,3	6,8	-0,8	84	63	914	0	9
WS Viladrau	13/2/2006	3,4	8,5	-0,5	80	51	913	0	11,4
WS Viladrau	14/2/2006	5,4	12,3	0,5	82	50	913	0	13,1
WS Viladrau	15/2/2006	5,7	10,4	1,1	77	53	913	0	10,9
WS Viladrau	16/2/2006	8,3	13	5	71	58	903	0	7,3
WS Viladrau	17/2/2006	7,1	11,3	4,1	54	35	902	0	15,5
WS Viladrau	18/2/2006	7,1	10,9	4,3	55	37	901	0	12,9
WS Viladrau	19/2/2006	5,1	8,2	2,1	67	47	898	3,3	8,9
WS Viladrau	20/2/2006	2,9	8,8	-0,9	68	50	898	0	10,7
WS Viladrau	21/2/2006	1,7	7,8	-1,1	79	56	901	0	7,7
WS Viladrau	22/2/2006	1,3	6,2	-1,7	86	64	906	0,1	6,5
WS Viladrau	23/2/2006	2,5	6,3	-0,3	73	52	903	0	9,1
WS Viladrau	24/2/2006	1,1	7,2	-1,7	82	50	900	0	9,8
WS Viladrau	25/2/2006	2,1	9	-3,3	62	25	899	0,1	17,7
WS Viladrau	26/2/2006	2,1	4	0,2	88	59	898	12,8	2,1
WS Viladrau	27/2/2006	2,7	7,1	-1,3	83	57	902	1,6	13,2
WS Viladrau	28/2/2006	0,4	8,3	-4,2	79	38	904	0,1	16,1
WS Viladrau	1/3/2006	0,5	5,9	-4,3	87	51	903	0,5	8,4
WS Viladrau	2/3/2006	3,4	9,9	-1,4	67	33	903	0	18,3
WS Viladrau	3/3/2006	6,7	11,7	1,3	54	34	904	0	17,3
WS Viladrau	4/3/2006	8,1	11,2	5,4	68	54	900	0	13,8
WS Viladrau	5/3/2006	2,8	6,4	-2,1	65	30	902	3,3	3,6
WS Viladrau	6/3/2006	3,5	9,6	-2	36	23	911	0	18,8
WS Viladrau	7/3/2006	3,9	10,5	-1,8	71	38	913	0	18
WS Viladrau	8/3/2006	9,2	15,1	4,2	71	47	911	0	9,2
WS Viladrau	9/3/2006	9,6	15,5	5,9	75	46	908	0	13,5
WS Viladrau	10/3/2006	6,4	11,7	1,2	63	30	909	0	19,1
WS Viladrau	11/3/2006	5,3	10	1,6	56	19	908	0	20,2
WS Viladrau	12/3/2006	6,1	15,5	-0,1	74	36	907	0	19,8
WS Viladrau	13/3/2006	4,4	7,4	1,9	91	73	909	0	4,5
WS Viladrau	14/3/2006	7	13,8	2,1	80	55	908	0	20,6
WS Viladrau	15/3/2006	8,6	13,7	3,5	65	39	907	0	19,1
WS Viladrau	16/3/2006	6,4	11,6	2,9	73	41	906	0	15,9
WS Viladrau	17/3/2006	5,1	9,5	2,3	78	44	905	0	16
WS Viladrau	18/3/2006	4,9	6,6	4,2	97	92	902	5,8	2,8
WS Viladrau	19/3/2006	5,7	7	4	98	97	901	4,5	2,7
WS Viladrau	20/3/2006	8,3	14,2	4	81	49	901	0	17,2
WS Viladrau	21/3/2006	8,6	15,7	4	77	40	899	0,1	18,3
WS Viladrau	22/3/2006	7	13,6	3	84	49	901	3,5	13,7
WS Viladrau	23/3/2006	8,1	13,9	2,1	75	53	902	0,2	18,5
WS Viladrau	24/3/2006	11,4	15,6	7,9	65	44	906	0	21,9
WS Viladrau	25/3/2006	12,1	18,5	5,4	68	42	912	0	22,5
WS Viladrau	26/3/2006	16,4	22,6	9,2	46	28	912	0	19
WS Viladrau	27/3/2006	15,2	20,5	9	44	27	910	0	17,4
WS Viladrau	28/3/2006	10,6	16,6	4,7	59	33	909	0	16
WS Viladrau	29/3/2006	10,3	15,8	7,2	52	29	911	0	20,5
WS Viladrau	30/3/2006	14,8	21,6	9,5	50	29	912	0	20,8
WS Viladrau	31/3/2006	13,3	17,3	9,5	65	49	912	0	23
WS Viladrau	1/4/2006	13,8	21,6	9,2	66	27	911	0	18,8
WS Viladrau	2/4/2006	11,9	19,6	6,9	67	23	914	0	22,4
WS Viladrau	3/4/2006	10,9	16,6	6,3	73	45	914	0	19,3
WS Viladrau	4/4/2006	11,7	19	5,4	63	30	911	0	22,9
WS Viladrau	5/4/2006	10,6	16	6,3	69	35	900	0	22,8
WS Viladrau	6/4/2006	8,4	15	4,5	85	55	904	5,8	17,8
WS Viladrau	7/4/2006	8,3	12,9	5,5	87	71	907	0	11,8
WS Viladrau	8/4/2006	10,9	17,7	5,8	75	49	908	0	16,9
WS Viladrau	9/4/2006	12,4	18,3	6,7	60	39	906	0	23,3
WS Viladrau	10/4/2006	7,5	13,8	0,6	77	59	908	0	14,8
WS Viladrau	11/4/2006	5,7	11,9	-0,7	58	31	910	0	25,3
WS Viladrau	12/4/2006	6,8	12,7	1,7	73	56	909	0	20
WS Viladrau	13/4/2006	8,9	15,8	2,1	73	43	911	0	23,7
WS Viladrau	14/4/2006	12,8	19,8	6,5	45	21	911	0	22,3
WS Viladrau	15/4/2006	13,5	18,6	5,6	52	21	909	0	17,7
WS Viladrau	16/4/2006	11	16,5	6,8	77	54	911	0	14,2
WS Viladrau	17/4/2006	9	12,8	6,3	82	65	907	2,2	7,5
WS Viladrau	18/4/2006	9	16,5	4,7	81	45	907	0,2	16
WS Viladrau	19/4/2006	10,4	17,5	4,3	71	40	908	0	19,6
WS Viladrau	20/4/2006	9	14,6	5,6	79	53	908	4	9,2
WS Viladrau	21/4/2006	10,2	16,5	4,5	77	53	908	0	17,8
WS Viladrau	22/4/2006	12,1	18,2	8,1	72	49	910	0	21,9
WS Viladrau	23/4/2006	12,2	16,7	8,6	61	42	909	0	14,8
WS Viladrau	24/4/2006	12,9	17,4	9,7	51	37	909	0	23,5
WS Viladrau	25/4/2006	14,5	19,4	10,5	41	27	911	0	27,3
WS Viladrau	26/4/2006	14,3	20,4	9,4	58	37	911	0	16,6
WS Viladrau	27/4/2006	11,8	17,2	7,8	76	53	910	10,8	13,2
WS Viladrau	28/4/2006	11,3	16,9	7,4	75	49	908	1,3	17,6
WS Viladrau	29/4/2006	10,2	16,2	4,9	70	37	905	0	18,3
WS Viladrau	30/4/2006	8,9	14,8	3	82	61	905	0,1	18,5
WS Viladrau	1/5/2006	11,7	19,8	4,5	73	35	906	0	28,5
WS Viladrau	2/5/2006	11,8	17	6,5	77	50	909	0,1	27,7
WS Viladrau	3/5/2006	11,7	16,4	7,3	51	33	908	0	21,2
WS Viladrau	4/5/2006	12,2	16,2	9,3	69	53	911	0	18,3
WS Viladrau	5/5/2006	14,2	19,7	9,1	60	39	914	0	26,3
WS Viladrau	6/5/2006	14,5	21	9,2	62	37	914	0	20,9
WS Viladrau	7/5/2006	13,3	20	7,1	65	38	912	0	23,8
WS Viladrau	8/5/2006	10,9	19,9	4,9	80	41	910	3,6	20,6
WS Viladrau	9/5/2006	10,2	18,2	4,3	67	20	911	0	28,6
WS Viladrau	10/5/2006	8,5	14,2	4,7	88	73	909	0	10,9
WS Viladrau	11/5/2006	11,1	16,4	5,3	71	51	910	0	29
WS Viladrau	12/5/2006	12,7	20,9	6,9	78	49	914	0,6	19,2
WS Viladrau	13/5/2006	12,6	19,4	8,5	77	57	915	0	12,8
WS Viladrau	14/5/2006	15,9	23,7	8,7	66	40	915	0	24,5
WS Viladrau	15/5/2006	18	23,9	13,2	43	31	914	0	27,9
WS Viladrau	16/5/2006	19,1	26,6	11,3	48	27	915	0	25,3
WS Viladrau	17/5/2006	21,8	30,8	14,2	51	20	914	0	23,9
WS Viladrau	18/5/2006	20,7	27,3	14,6	61	34	913	0	20,6
WS Viladrau	19/5/2006	15,2	22,6	9,1	76	36	913	0	30,4
WS Viladrau	20/5/2006	15,6	24,8	9,6	64	21	911	0	22
WS Viladrau	21/5/2006	17,9	25,1	10,4	48	12	908	0	28,7
WS Viladrau	22/5/2006	17,2	22,9	10,7	49	14	909	0	28,9
WS Viladrau	23/5/2006	12	17,6	7,1	69	45	914	4	16,1
WS Viladrau	24/5/2006	11,8	20,4	5	74	30	918	0,1	29,4
WS Viladrau	25/5/2006	14	20,8	5,1	66	39	919	0	31,2
WS Viladrau	26/5/2006	17,9	23,9	8,8	56	28	919	0	30,8
WS Viladrau	27/5/2006	21	27,6	13,4	52	26	919	0	30,2
WS Viladrau	28/5/2006	21,5	27,8	15	45	27	918	0	30,5
WS Viladrau	29/5/2006	18,2	23,6	11,4	59	30	912	0	30,9
WS Viladrau	30/5/2006	12,4	18,3	7,9	82	53	907	3,3	10
WS Viladrau	31/5/2006	9,5	15,3	4,5	81	51	911	2,5	21,5
WS Viladrau	1/6/2006	11	19,3	2,7	64	21	914	0	28,9
WS Viladrau	2/6/2006	12,6	19,2	6	66	30	914	0	26,3
WS Viladrau	3/6/2006	13,2	21,3	5,5	53	22	915	0	30,1
WS Viladrau	4/6/2006	15,8	23,1	8	48	22	914	0	31,6
WS Viladrau	5/6/2006	15,9	22,7	8,9	56	33	914	0	27,8
WS Viladrau	6/6/2006	17	22,3	11,4	51	37	915	0	31,7
WS Viladrau	7/6/2006	16,8	22,8	11,1	49	34	914	0	30,6
WS Viladrau	8/6/2006	15,8	22,1	11,8	60	35	915	0	28,4
WS Viladrau	9/6/2006	15	21,1	10,6	71	50	914	0,3	25,2
WS Viladrau	10/6/2006	16,9	25,1	10,1	57	29	914	0	23,7
WS Viladrau	11/6/2006	18,2	25,8	10,9	58	37	916	0	31,7
WS Viladrau	12/6/2006	16,8	22,5	10,6	48	27	917	0	32,1
WS Viladrau	13/6/2006	17	24,1	9,7	47	30	917	0	31,8
WS Viladrau	14/6/2006	16,6	22,8	9	43	23	914	0	31,7
WS Viladrau	15/6/2006	18,9	24,4	12,7	44	24	914	1	25,4
WS Viladrau	16/6/2006	20,8	27,1	15,6	62	41	912	0,2	18
WS Viladrau	17/6/2006	19,6	25,8	15,1	71	50	910	0	30,2
WS Viladrau	18/6/2006	20,2	26,8	14	64	37	911	0	28,7
WS Viladrau	19/6/2006	20,7	26,9	14,1	53	28	911	0	24,6
WS Viladrau	20/6/2006	20,5	23,9	16,7	54	36	911	0	10,6
WS Viladrau	21/6/2006	21,1	28,8	15,2	58	36	912	0	24
WS Viladrau	22/6/2006	22,2	31	15,1	57	27	911	0	28,4
WS Viladrau	23/6/2006	21,7	30,8	13,7	61	25	910	0	28,3
WS Viladrau	24/6/2006	23,9	30,8	16,7	45	24	909	0	28,9
WS Viladrau	25/6/2006	20,2	26,8	14,6	64	33	910	0	21,1
WS Viladrau	26/6/2006	20,9	29,1	13	63	34	912	0,1	27,4
WS Viladrau	27/6/2006	21	27,3	15	56	38	912	0	24,2
WS Viladrau	28/6/2006	21,4	28,1	15,8	61	35	911	0	22,8
WS Viladrau	29/6/2006	21,7	28,6	15	55	31	914	0	19,4
WS Viladrau	30/6/2006	20,5	28,9	16,7	66	38	915	0,3	15,2
WS Viladrau	1/7/2006	23	32,5	16	52	27	915	0,3	25,2
WS Viladrau	2/7/2006	24,6	33,2	17,1	33	13	912	0	30,2
WS Viladrau	3/7/2006	22,1	26,6	16,7	50	25	911	0	30,1
WS Viladrau	4/7/2006	22,1	27,9	16,5	60	34	911	0	31
WS Viladrau	5/7/2006	20,4	27,6	15,8	68	41	913	0,1	25,8
WS Viladrau	6/7/2006	18,3	26,3	14,3	79	47	915	1,3	20,7
WS Viladrau	7/7/2006	18,3	23,6	13,9	74	51	915	0	20,3
WS Viladrau	8/7/2006	19,8	27,4	13,1	76	37	914	0,7	26,7
WS Viladrau	9/7/2006	22,6	30,4	15,3	58	32	917	0	22
WS Viladrau	10/7/2006	23,5	29,2	17,5	56	40	917	0	29
WS Viladrau	11/7/2006	24	30,9	18,4	49	27	917	0	26
WS Viladrau	12/7/2006	24,2	32,2	18,3	49	25	916	0	19,5
WS Viladrau	13/7/2006	20,8	28,4	17,4	69	45	915	5	11,6
WS Viladrau	14/7/2006	19,8	26,4	15,3	72	47	915	9,6	11,7
WS Viladrau	15/7/2006	19,9	27,6	16,6	71	48	916	6,6	17
WS Viladrau	16/7/2006	21,1	27,8	14,8	63	36	916	0	29
WS Viladrau	17/7/2006	21,1	29,5	15,8	63	30	916	0,3	24,7
WS Viladrau	18/7/2006	21,5	29,1	15,8	60	40	915	0,2	24,4
WS Viladrau	19/7/2006	22,2	28,8	15,4	51	28	916	0	28,4
WS Viladrau	20/7/2006	23,5	30,9	17,4	53	31	916	0	27,3
WS Viladrau	21/7/2006	25,1	33,1	17,9	37	19	916	0	29,2
WS Viladrau	22/7/2006	23,8	29,4	17,3	38	17	914	0	28,9
WS Viladrau	23/7/2006	23,5	31,9	17,8	61	30	914	0	23,3
WS Viladrau	24/7/2006	24,3	32,4	17,5	54	25	913	0	27,8
WS Viladrau	25/7/2006	24,5	32,1	18,7	43	22	913	0	23,3
WS Viladrau	26/7/2006	26,4	34,4	18,1	32	16	913	0	28,1
WS Viladrau	27/7/2006	25,3	34	17,1	30	14	912	0	24,7
WS Viladrau	28/7/2006	21	26,9	15,6	66	40	909	0	16,8
WS Viladrau	29/7/2006	20,6	27	14,7	64	39	909	0	25
WS Viladrau	30/7/2006	25	33,9	15,8	49	22	911	0	29
WS Viladrau	31/7/2006	25,5	33,7	19,4	52	21	911	0	28,5
WS Viladrau	1/8/2006	22,3	31,3	17,6	74	29	910	0	24,1
WS Viladrau	2/8/2006	21,2	27,7	16,1	71	36	910	0	25
WS Viladrau	3/8/2006	18,7	26	14,8	82	49	907	0	16,5
WS Viladrau	4/8/2006	17,4	24,2	10,9	68	34	910	0	24
WS Viladrau	5/8/2006	18,1	27,2	12,3	68	24	911	0	26,2
WS Viladrau	6/8/2006	17,8	23,3	12,5	76	41	912	0,1	20,6
WS Viladrau	7/8/2006	18,1	23,7	12,6	76	56	910	0	21
WS Viladrau	8/8/2006	17,2	26,7	12,5	73	27	909	3,9	17,8
WS Viladrau	9/8/2006	18,6	26	12,6	60	27	909	0,1	25,4
WS Viladrau	10/8/2006	18,2	25,7	13,1	76	44	910	11	22,1
WS Viladrau	11/8/2006	18,3	25,6	12,8	78	44	910	0	22,7
WS Viladrau	12/8/2006	15,1	21,7	11,5	85	50	908	1,8	14,1
WS Viladrau	13/8/2006	15,2	21,9	8,2	74	37	908	0,1	25,9
WS Viladrau	14/8/2006	13,8	20,5	10,4	82	61	909	0	14,3
WS Viladrau	15/8/2006	14,2	17,7	11,3	91	73	909	33,6	7,7
WS Viladrau	16/8/2006	17,2	24,1	10,9	77	41	903	0,1	20,8
WS Viladrau	17/8/2006	17,3	23,4	13,5	68	37	903	0,3	21,1
WS Viladrau	18/8/2006	16,8	22,7	10,4	56	35	909	0	19,2
WS Viladrau	19/8/2006	18,2	25,2	11,1	60	31	915	0	22,8
WS Viladrau	20/8/2006	17,7	25,5	12,4	66	32	918	0	21,9
WS Viladrau	21/8/2006	18,3	26,1	11	71	31	918	0	24,2
WS Viladrau	22/8/2006	19,1	27,2	12,7	75	36	915	0	26,4
WS Viladrau	23/8/2006	19,7	25,2	14,1	73	39	912	1,6	25,3
WS Viladrau	24/8/2006	16,6	21,3	13,5	83	62	910	0,2	11,2
WS Viladrau	25/8/2006	17,2	24,6	12,3	74	36	909	21,9	22,7
WS Viladrau	26/8/2006	15,3	20,6	11,3	89	68	911	0,2	13
WS Viladrau	27/8/2006	17	23,8	11,7	81	50	913	0	20,1
WS Viladrau	28/8/2006	16,9	23,6	11,9	86	55	912	0,1	15
WS Viladrau	29/8/2006	18,4	24,8	14,4	81	48	910	0	20,4
WS Viladrau	30/8/2006	15,5	19	13,8	79	58	916	0,1	9,9
WS Viladrau	31/8/2006	16,8	23,6	12,9	80	44	916	0	21,8
WS Viladrau	1/9/2006	18	23,5	13,5	88	61	915	0	20,2
WS Viladrau	2/9/2006	18,7	23,4	14,8	85	67	914	0	14
WS Viladrau	3/9/2006	20,3	27,3	13,3	76	48	919	0	22,9
WS Viladrau	4/9/2006	21,7	27,8	16,7	71	48	919	0	22,6
WS Viladrau	5/9/2006	21,3	26,4	17,2	76	59	918	0	22,9
WS Viladrau	6/9/2006	20	25,1	16,1	85	60	914	0	19,3
WS Viladrau	7/9/2006	18,8	24,9	14,8	83	62	911	0	16,4
WS Viladrau	8/9/2006	19,2	26,2	16	80	44	913	0,4	13,2
WS Viladrau	9/9/2006	19,2	25,1	14,3	75	51	916	0,1	20,6
WS Viladrau	10/9/2006	18,6	24,5	13,8	67	42	916	0	21,5
WS Viladrau	11/9/2006	17,3	24,1	12,8	77	46	916	0	17,6
WS Viladrau	12/9/2006	16,2	22,2	12,2	89	64	912	0,9	11,7
WS Viladrau	13/9/2006	15	16,9	12,1	96	87	909	147,5	3,8
WS Viladrau	14/9/2006	13,4	18,1	10,6	91	71	904	26	4,3
WS Viladrau	15/9/2006	11,9	17,3	8,3	90	67	904	14,9	11,4
WS Viladrau	16/9/2006	11,7	17,5	7,4	87	57	906	0,3	12,4
WS Viladrau	17/9/2006	14	21,1	9,1	85	51	910	0	15,3
WS Viladrau	18/9/2006	14,9	20,2	10,9	88	71	911	0	9,9
WS Viladrau	19/9/2006	15,4	23,2	10,6	83	51	912	0,1	13,2
WS Viladrau	20/9/2006	16,7	23,8	11,6	74	32	911	0	20,6
WS Viladrau	21/9/2006	15,3	20,1	10,6	79	48	910	0	14
WS Viladrau	22/9/2006	16,4	18,1	14,2	96	94	908	0,7	3,2
WS Viladrau	23/9/2006	14,8	16,5	12,9	93	73	907	12,4	2,9
WS Viladrau	24/9/2006	14,6	20,7	11,1	83	51	905	3,8	12,1
WS Viladrau	25/9/2006	13,9	20,2	10,4	76	47	909	0,1	15,8
WS Viladrau	26/9/2006	13,8	21,5	8,7	69	32	910	0	19,5
WS Viladrau	27/9/2006	13,5	20,6	7,8	82	54	909	0,2	14,3
WS Viladrau	28/9/2006	14,6	20	9,1	85	65	907	0,1	12,6
WS Viladrau	29/9/2006	16,8	22,8	11,7	79	54	909	0,1	16,9
WS Viladrau	30/9/2006	18,8	24,8	14	62	37	910	0	17,9
WS Viladrau	1/10/2006	18,1	24,7	12,7	68	42	912	0	19
WS Viladrau	2/10/2006	18,2	25,4	11,8	63	39	912	0	17,1
WS Viladrau	3/10/2006	16,9	21,2	11,8	67	35	908	0	17,5
WS Viladrau	4/10/2006	10,2	16,3	7	84	67	912	8,4	7,7
WS Viladrau	5/10/2006	10	15,6	5,5	89	68	917	0,3	9,3
WS Viladrau	6/10/2006	12,5	19,4	7,2	78	47	917	0,1	13,3
WS Viladrau	7/10/2006	14	19,5	9,6	74	54	913	0	16,3
WS Viladrau	8/10/2006	14,5	19,9	9,9	90	66	914	0,2	11,3
WS Viladrau	9/10/2006	14,8	17	12,5	93	83	914	0	6,5
WS Viladrau	10/10/2006	15	19,6	11,7	86	69	913	0	7,1
WS Viladrau	11/10/2006	14,5	19,3	11,2	84	71	910	5,7	5,8
WS Viladrau	12/10/2006	10,5	11,7	9,4	90	79	914		3,8
WS Viladrau	13/10/2006	12,3	16,7	9,6	80	63	915		9,8
WS Viladrau	14/10/2006	12,6	18,3	8,6	75	48	915	0	16,4
WS Viladrau	15/10/2006	11,5	16,7	7,4	87	59	913	0,2	13,4
WS Viladrau	16/10/2006	10,9	17,5	7,2	90	67	913	0,2	11,5
WS Viladrau	17/10/2006	11,4	14,8	7,5	92	75	910	0,2	7,9
WS Viladrau	18/10/2006	12,9	14,6	10,5	91	63	908	25,1	2,3
WS Viladrau	19/10/2006	13,6	18	11,3	71	57	900	0	10,4
WS Viladrau	20/10/2006	13	17,9	9,2	76	58	900	0	12,1
WS Viladrau	21/10/2006	13	20,2	8,4	79	54	904	0	13,8
WS Viladrau	22/10/2006	14,2	18,5	9,8	70	51	904	0	10,3
WS Viladrau	23/10/2006	16,8	20,5	14,3	69	53	902	0	10,6
WS Viladrau	24/10/2006	14,1	18,9	10,4	66	39	907	0	14
WS Viladrau	25/10/2006	14,9	21,1	10	83	55	905	0	11,9
WS Viladrau	26/10/2006	16,2	22,7	12,3	75	43	912	0	11,3
WS Viladrau	27/10/2006	17	23,2	13,1	60	40	921	0	12,8
WS Viladrau	28/10/2006	19,4	28	14,3	50	25	921	0	12,9
WS Viladrau	29/10/2006	17,8	24,5	13,4	62	41	919	0	10,5
WS Viladrau	30/10/2006	15,7	23,2	11,1	71	51	912	0	12,8
WS Viladrau	31/10/2006	13,8	21,3	9,6	86	51	910	0	11,9
WS Viladrau	1/11/2006	12,7	16,1	10,5	94	79	910	0,1	4,6
WS Viladrau	2/11/2006	9	14,2	2,9	72	30	914	0,1	6,7
WS Viladrau	3/11/2006	5,6	10,8	1,7	61	20	915	0	12,2
WS Viladrau	4/11/2006	6,6	9,2	1,4	86	79	920	0	3,7
WS Viladrau	5/11/2006	8,5	15,8	4,7	80	52	920	0	8,9
WS Viladrau	6/11/2006	8,4	16,3	3,1	74	40	918	0,1	11,5
WS Viladrau	7/11/2006	8,8	14,2	4,7	88	71	917	0,1	6
WS Viladrau	8/11/2006	9,9	15,7	5,5	91	74	920	0,1	7,5
WS Viladrau	9/11/2006	11	17,8	7,5	88	61	921	0,3	7,6
WS Viladrau	10/11/2006	11	17,6	6,9	87	64	921	0,3	10,1
WS Viladrau	11/11/2006	10,3	15,4	7,9	91	70	921	0	8,2
WS Viladrau	12/11/2006	9,1	11,9	6,7	95	84	917	0,1	4,6
WS Viladrau	13/11/2006	9,6	16,3	4,6	84	56	912	0,2	11
WS Viladrau	14/11/2006	12,5	20,5	8	49	22	912	0	10,8
WS Viladrau	15/11/2006	10,5	15,9	6,4	68	46	912	0	10,2
WS Viladrau	16/11/2006	10,8	15	5,7	79	58	908	0,1	6
WS Viladrau	17/11/2006	9,2	12,3	4,7	79	48	907	1,7	3,3
WS Viladrau	18/11/2006	8,4	14,3	3,7	70	52	914	0	10,4
WS Viladrau	19/11/2006	10,7	15,9	7,1	70	49	915	0	9,8
WS Viladrau	20/11/2006	8,8	13	5,8	82	63	915	0	8,6
WS Viladrau	21/11/2006	8,3	12,2	5	83	66	910	0	6,2
WS Viladrau	22/11/2006	8,4	14,9	4,4	88	61	901	0	8,8
WS Viladrau	23/11/2006	10,6	16	7,9	77	54	901	0	9,4
WS Viladrau	24/11/2006	11,8	16,3	8,4	71	49	902	0	8,6
WS Viladrau	25/11/2006	14,6	17,3	10	47	31	908	0	4,4
WS Viladrau	26/11/2006	11,6	17,9	7,7	71	38	914	0	6,6
WS Viladrau	27/11/2006	9,5	15,7	5,7	73	42	915	0,2	9,2
WS Viladrau	28/11/2006	9,3	12,2	5,7	57	34	916	0	3,8
WS Viladrau	29/11/2006	7	12	3,4	83	59	920	1,1	3
WS Viladrau	30/11/2006	5,5	11,7	1,9	78	47	920	0,2	9,4
WS Viladrau	1/12/2006	8	12,8	4,8	71	51	920	0	9,2
WS Viladrau	2/12/2006	8,5	11,3	6	79	61	916	0	3,6
WS Viladrau	3/12/2006	8,3	12,9	5,2	78	48	912	0	8,8
WS Viladrau	4/12/2006	9,2	16	5,2	79	47	915	0	7,7
WS Viladrau	5/12/2006	11,7	15,8	8,7	75	61	910	0	7,8
WS Viladrau	6/12/2006	6,6	10,8	2,2	78	58	908	16,3	1,2
WS Viladrau	7/12/2006	3,9	9,4	-0,3	70	49	907	0	7,6
WS Viladrau	8/12/2006	7	12,7	0,8	75	54	903	3,3	4,4
WS Viladrau	9/12/2006	2,5	8,8	-0,5	79	54	913	0	9
WS Viladrau	10/12/2006	2,3	8,8	-0,9	88	61	921	0,3	6,8
WS Viladrau	11/12/2006	1,8	8,6	-1,2	72	39	920	0,2	9,2
WS Viladrau	12/12/2006	4,7	9,1	-0,4	44	26	917	0	7,6
WS Viladrau	13/12/2006	4,3	9	1,9	70	41	919	0	7,8
WS Viladrau	14/12/2006	5,9	11,1	3	42	22	920	0	8,9
WS Viladrau	15/12/2006	6,5	9,1	3,8	91	79	920	10,9	2,4
WS Viladrau	16/12/2006	7,6	12,3	4,1	89	69	918	1,7	6,7
WS Viladrau	17/12/2006	6,8	13,2	3,9	81	50	918	0,1	7,4
WS Viladrau	18/12/2006	3	6,3	-0,7	89	50	914	0	4,9
WS Viladrau	19/12/2006	-0,3	3,3	-2,2	92	83	912	0,2	4
WS Viladrau	20/12/2006	1,5	5,4	-2,5	75	57	916	0	4,1
WS Viladrau	21/12/2006	4,1	9,5	0,3	48	25	919	0	8,9
WS Viladrau	22/12/2006	1,3	6,4	-1,8	76	50	919	1	5,4
WS Viladrau	23/12/2006	3,8	5,5	1,8	57	24	920	0,4	3,2
WS Viladrau	24/12/2006	5,8	8,1	3,3	29	22	919	0	2,9
WS Viladrau	25/12/2006	7,6	14,8	3,8	28	16	918	0	8,8
WS Viladrau	26/12/2006	7,8	15,6	3,8	33	19	921	0	8,6
WS Viladrau	27/12/2006	7	14,6	3	38	23	922	0	8,7
WS Viladrau	28/12/2006	5	12	1,1	46	26	920	0	8,9
WS Viladrau	29/12/2006	5,4	11,4	1,3	48	29	919	0	9,1
WS Viladrau	30/12/2006	6,1	10,8	1,4	65	50	924	0	8,7
WS Viladrau	31/12/2006	9,4	16	4,2	61	41	928	0	8,7
WS Viladrau	1/1/2007	7,3	11,1	3,7	76	58	924	0	4,8
WS Viladrau	2/1/2007	4,6	8,6	1,2	88	74	924	0,1	4,9
WS Viladrau	3/1/2007	3,5	10,3	-0,7	80	52	925	0,3	8,8
WS Viladrau	4/1/2007	7,2	12,3	3,7	48	32	919	0	7,3
WS Viladrau	5/1/2007	5,7	11,3	1,4	69	41	919	0	8,8
WS Viladrau	6/1/2007	6	12,8	1,8	76	43	919	0,1	9,2
WS Viladrau	7/1/2007	6,9	14,1	4	74	50	918	0	6,7
WS Viladrau	8/1/2007	5,9	13	2,3	74	50	915	0	5,5
WS Viladrau	9/1/2007	9,6	15,8	4,5	59	31	916	0	8,9
WS Viladrau	10/1/2007	9,8	15,7	5,8	58	25	921	0	9,1
WS Viladrau	11/1/2007	6,4	12,5	2,9	83	54	923	0,1	9,6
WS Viladrau	12/1/2007	9,2	16,5	4,7	57	29	924	0	9,5
WS Viladrau	13/1/2007	12,1	19,8	8,1	41	25	921	0	9,6
WS Viladrau	14/1/2007	8,5	14,9	4,6	70	50	921	0	9,2
WS Viladrau	15/1/2007	5,9	9,6	3,7	88	72	919	0	5,4
WS Viladrau	16/1/2007	5,5	10	3,5	89	72	916	0	4
WS Viladrau	17/1/2007	6,1	13	2,1	81	52	919	0,2	9,7
WS Viladrau	18/1/2007	7	13,2	3,1	73	53	920	0	9,2
WS Viladrau	19/1/2007	10,6	18,4	5,6	69	42	922	0	10
WS Viladrau	20/1/2007	11,8	20,6	6,6	66	29	920	0	10,2
WS Viladrau	21/1/2007	7,4	13,1	4,1	86	62	915	0	6,5
WS Viladrau	22/1/2007	6,5	9,2	3,3	84	68	909	4,9	4,7
WS Viladrau	23/1/2007	1,2	5,2	-2,2	81	54	895	0,1	9,1
WS Viladrau	24/1/2007	-1,3	4	-4,8	42	23	898	0	9,7
WS Viladrau	25/1/2007	-2,4	-0,2	-5,6	78	46	903	0	3,1
WS Viladrau	26/1/2007	-0,7	7,9	-4,8	59	31	911	0	11,7
WS Viladrau	27/1/2007	0,4	7,7	-4,9	53	20	918	0	11,8
WS Viladrau	28/1/2007	3,4	10,1	-2,3	41	26	920	0	9,6
WS Viladrau	29/1/2007	6,6	15,5	0,7	29	8	915	0	12,1
WS Viladrau	30/1/2007	4,3	11,6	1,3	56	22	912	0	12
WS Viladrau	31/1/2007	3,9	6,3	2	85	75	913	2,6	2,9
WS Viladrau	1/2/2007	2,2	5,6	-1,2	97	92	915	0,1	4,6
WS Viladrau	2/2/2007	3,3	11,6	-0,9	91	52	918	0,2	10,2
WS Viladrau	3/2/2007	3,9	10,6	0,5	84	60	917	0,2	10,8
WS Viladrau	4/2/2007	4,5	9,4	1,4	80	59	915	0	6,4
WS Viladrau	5/2/2007	5,1	8	2,6	81	61	915	0,4	4,4
WS Viladrau	6/2/2007	3,7	8,4	0,9	90	70	905	0,3	9,9
WS Viladrau	7/2/2007	4,2	9,8	0,9	78	57	899	0,1	9,3
WS Viladrau	8/2/2007	6,1	9,7	3,6	80	51	899	11,9	4,2
WS Viladrau	9/2/2007	5,6	12,1	2,1	81	53	904	0	10,5
WS Viladrau	10/2/2007	6,6	13,3	1,9	64	39	908	0	13,4
WS Viladrau	11/2/2007	9,6	16,6	2,6	64	37	909	0,1	11,6
WS Viladrau	12/2/2007	9,9	13,4	3,1	68	46	908	0,3	6,1
WS Viladrau	13/2/2007	6	12,9	0,2	53	29	911	0	14,5
WS Viladrau	14/2/2007	10,3	14,7	5,1	65	49	909	0	9,4
WS Viladrau	15/2/2007	10,2	19,6	2,9	23	7	913	0	15,9
WS Viladrau	16/2/2007	12,2	19,2	7,2	14	6	912	0	14,3
WS Viladrau	17/2/2007	6,3	8,2	4,9	88	40	906	13,3	1,6
WS Viladrau	18/2/2007	4,1	6,1	1,2	90	75	908	1,2	4,7
WS Viladrau	19/2/2007	5,7	12,9	1,6	79	38	907	0,1	13,9
WS Viladrau	20/2/2007	6,1	13,5	1,4	78	48	905	0,1	14,7
WS Viladrau	21/2/2007	5,6	10,1	2,3	89	61	907	0	6,4
WS Viladrau	22/2/2007	5,5	11,1	2,5	84	59	906	0	13,3
WS Viladrau	23/2/2007	7,1	14,1	1,7	75	45	905	0,2	14,1
WS Viladrau	24/2/2007	8,1	14,3	3,1	74	51	908	0	12,9
WS Viladrau	25/2/2007	6,1	9,8	2,1	78	49	907	3,6	5
WS Viladrau	26/2/2007	5,5	13,4	0,1	67	39	912	0	17,5
WS Viladrau	27/2/2007	7,2	13,7	-0,1	72	46	915	0,1	13,9
WS Viladrau	28/2/2007	10	16,2	6,3	77	50	911	0,3	9,3
WS Viladrau	1/3/2007	8,7	14,9	4	69	41	909	0,1	15,1
WS Viladrau	2/3/2007	11,3	18	5,9	61	39	909	0	16,4
WS Viladrau	3/3/2007	11,5	18,6	6,6	70	45	913	0	12,4
WS Viladrau	4/3/2007	14,4	21,5	7,8	48	27	912	0	17,5
WS Viladrau	5/3/2007	9	15,3	5,3	68	30	915	0	7,5
WS Viladrau	6/3/2007	8,1	13,1	3,5	49	23	914	0	8,5
WS Viladrau	7/3/2007	5,8	12,2	1,8	75	56	906	5,7	14,7
WS Viladrau	8/3/2007	7,5	16,2	1,6	52	27	915	0,1	18,2
WS Viladrau	9/3/2007	7,7	16,5	2	41	13	917	0	15,4
WS Viladrau	10/3/2007	6,9	13	2,2	31	12	918	0	21
WS Viladrau	11/3/2007	7,1	14,4	2,1	39	14	918	0	20,5
WS Viladrau	12/3/2007	5,8	13,2	-0,3	58	32	916	0	20,7
WS Viladrau	13/3/2007	8,2	15	3,3	46	29	918	0	20
WS Viladrau	14/3/2007	10,2	16,6	5,6	46	27	919	0	19,8
WS Viladrau	15/3/2007	10,1	15,7	6,2	55	38	918	0	14,5
WS Viladrau	16/3/2007	9,8	15,2	5,9	61	42	915	0	17,1
WS Viladrau	17/3/2007	9,5	16,1	4,6	53	30	916	0	19,3
WS Viladrau	18/3/2007	8,4	17,5	1,2	65	33	915	0	21,2
WS Viladrau	19/3/2007	5	11,8	-1,8	58	23	901	0	12,7
WS Viladrau	20/3/2007	-0,5	5,3	-3,8	59	32	892	0	21
WS Viladrau	21/3/2007	1,4	9,8	-3,6	34	12	899	0	19,7
WS Viladrau	22/3/2007	1,8	9,2	-3,8	38	16	904	0	16,6
WS Viladrau	23/3/2007	2,8	9,1	-2,3	61	31	903	0	19,3
WS Viladrau	24/3/2007	3,3	8,8	0	81	54	900	0	14,1
WS Viladrau	25/3/2007	3	8,1	-1,4	72	42	904	0	8,1
WS Viladrau	26/3/2007	3,4	8	-0,3	88	68	907	0	8,6
WS Viladrau	27/3/2007	3,7	7,7	0,5	91	70	907	0,2	5,5
WS Viladrau	28/3/2007	4	7	3	93	76	905	7,6	4,8
WS Viladrau	29/3/2007	6,4	11,9	3,4	73	45	907	0,7	13,9
WS Viladrau	30/3/2007	5,4	13,7	1,8	82	40	907	0	16,9
WS Viladrau	31/3/2007	5	12,5	2,1	90	53	905	4,4	12,2
WS Viladrau	1/4/2007	5,7	7,6	3,5	97	96	909	4,1	2,6
WS Viladrau	2/4/2007	7	7,9	5,4	98	98	909	58,8	0,7
WS Viladrau	3/4/2007	5,4	7,7	3	95	81	905	38,2	3,5
WS Viladrau	4/4/2007	4,1	11,7	1	87	52	902	9,2	12,5
WS Viladrau	5/4/2007	5,4	7,1	2,8	83	66	908	4,7	2,4
WS Viladrau	6/4/2007	8,1	11,9	5,3	73	63	911	0	10
WS Viladrau	7/4/2007	7,8	12,9	4	74	53	912	0	18
WS Viladrau	8/4/2007	9,2	16,1	3,4	68	41	912	0	20,1
WS Viladrau	9/4/2007	8,7	13,2	4,7	70	49	912	1,2	13,7
WS Viladrau	10/4/2007	7,2	10,7	5,9	88	69	912	4,8	7,2
WS Viladrau	11/4/2007	7,9	11,4	6,2	86	71	912	3,3	9,2
WS Viladrau	12/4/2007	7,8	8,7	7,2	93	76	908	13,7	2,5
WS Viladrau	13/4/2007	8,6	9,8	7,2	97	95	908	34,3	2,8
WS Viladrau	14/4/2007	9,4	11,3	7,3	83	57	911	11	4,1
WS Viladrau	15/4/2007	12,1	15,6	8,8	62	48	912	0,6	12,1
WS Viladrau	16/4/2007	13,6	19,6	8,4	60	41	912	0	23
WS Viladrau	17/4/2007	14	20,2	9,3	63	44	912	0	22
WS Viladrau	18/4/2007	14,7	21,3	9,7	62	38	911	0	24,6
WS Viladrau	19/4/2007	14,1	19,6	9,9	67	47	910	0	23,4
WS Viladrau	20/4/2007	13,6	19,1	9,1	73	51	910	0	22
WS Viladrau	21/4/2007	14,2	19,9	9,6	62	33	912	0	25,6
WS Viladrau	22/4/2007	15,3	21,2	9,9	44	23	916	0	27,5
WS Viladrau	23/4/2007	15,8	21,1	10,4	45	28	916	0	27,6
WS Viladrau	24/4/2007	16,4	22,4	10,9	44	23	915	0	27,7
WS Viladrau	25/4/2007	15,3	22,2	9	43	27	909	0	26,3
WS Viladrau	26/4/2007	12,9	17,1	8,5	59	44	910	0	16,9
WS Viladrau	27/4/2007	11,7	15,9	8,2	77	51	912	6,3	12,3
WS Viladrau	28/4/2007	10,4	14,7	6,8	87	67	912	8,7	10,6
WS Viladrau	29/4/2007	10,2	15,3	7,1	86	62	910	6,7	14,2
WS Viladrau	30/4/2007	12,2	18,8	6,6	70	37	906	0,4	20,5
WS Viladrau	1/5/2007	7,2	10,2	3,3	91	72	902	4,6	3,7
WS Viladrau	2/5/2007	7,3	12,9	2,4	77	49	903	0,2	18,1
WS Viladrau	3/5/2007	6,9	12,4	3,2	84	60	902	3,5	9,7
WS Viladrau	4/5/2007	8,3	13,4	3,4	84	63	902	0,5	10,6
WS Viladrau	5/5/2007	10	16,3	6	68	42	908	1,1	15,2
WS Viladrau	6/5/2007	12,8	19,8	5,4	51	30	913	0	27,3
WS Viladrau	7/5/2007	14,2	20,9	7,9	44	18	915	0	27,1
WS Viladrau	8/5/2007	15,5	24	6,9	68	31	918	0	29,1
WS Viladrau	9/5/2007	16,7	23,5	10,8	68	19	917	0	28
WS Viladrau	10/5/2007	19,1	26	9,8	48	27	916	0	30,1
WS Viladrau	11/5/2007	18,8	23,7	12,7	46	26	910	0	30,2
WS Viladrau	12/5/2007	16	20,8	11,1	63	51	910	0	30,1
WS Viladrau	13/5/2007	19,5	25,1	10,3	40	23	907	0	28,2
WS Viladrau	14/5/2007	11,6	18,2	5,4	77	40	912	14,2	21
WS Viladrau	15/5/2007	10,4	18,2	4,9	79	22	914	0	25,1
WS Viladrau	16/5/2007	10,4	15,1	6	87	66	913	0	12,7
WS Viladrau	17/5/2007	12,9	19,1	6,9	76	54	912	0	16,9
WS Viladrau	18/5/2007	18,1	26,2	11,5	69	27	909	0	26,8
WS Viladrau	19/5/2007	16	22,5	11,7	80	53	909	0,4	17,8
WS Viladrau	20/5/2007	15,7	21,5	10,3	59	35	908	0	29,9
WS Viladrau	21/5/2007	14,6	20,3	10,5	57	40	910	3,2	23,8
WS Viladrau	22/5/2007	17,4	22,9	12,1	53	39	911	0	26,1
WS Viladrau	23/5/2007	18,7	24,2	13,9	57	40	911	0	17,7
WS Viladrau	24/5/2007	18,2	24,9	12,8	55	34	910	0	25,1
WS Viladrau	25/5/2007	16,8	22,6	11,3	60	30	906	0	21,7
WS Viladrau	26/5/2007	12,8	20,1	8,6	86	50	901	18,6	14,2
WS Viladrau	27/5/2007	13	19	8,6	76	43	901	4,9	27,1
WS Viladrau	28/5/2007	10,4	19,2	2,8	54	23	903	0	30,8
WS Viladrau	29/5/2007	10,2	17,8	2,6	57	29	908	0	28,4
WS Viladrau	30/5/2007	15,7	23,4	5,1	63	33	908	0	30,2
WS Viladrau	31/5/2007	15,2	21,2	9,5	72	41	907	0,3	16,2
WS Viladrau	1/6/2007	12	21,5	5,5	75	36	913	9,2	23,2
WS Viladrau	2/6/2007	13	22	4,9	67	28	912	0,2	29,6
WS Viladrau	3/6/2007	14,7	21,7	9,9	66	46	911	0	14,5
WS Viladrau	4/6/2007	13,9	22	9,6	80	49	911	29,2	11,1
WS Viladrau	5/6/2007	13,9	23	9,1	77	44	910	0,2	13,1
WS Viladrau	6/6/2007	14,6	23,2	9,2	78	43	907	1,3	13
WS Viladrau	7/6/2007	15,7	22	9,3	78	48	910	0	18
WS Viladrau	8/6/2007	18,2	24,5	11,1	70	50	912	0	30,6
WS Viladrau	9/6/2007	19,8	28,4	13,7	63	33	912	0	27,2
WS Viladrau	10/6/2007	19,2	26	13,8	58	33	910	0	22,3
WS Viladrau	11/6/2007	18,3	25,1	13	70	36	910	0	25,3
WS Viladrau	12/6/2007	18,8	25,9	11,9	59	35	910	0	29,2
WS Viladrau	13/6/2007	20,2	27,2	13	50	29	906	0	30,2
WS Viladrau	14/6/2007	19	25,8	13,4	60	38	903	6,5	22,4
WS Viladrau	15/6/2007	17,4	23,5	11	62	22	907	2,4	31,6
WS Viladrau	16/6/2007	16,4	21,5	11	70	53	907	0	18,3
WS Viladrau	17/6/2007	19,6	25,2	14,6	62	44	907	0	27,2
WS Viladrau	18/6/2007	18,5	25,5	13,7	66	41	909	1,5	16,8
WS Viladrau	19/6/2007	21,1	27,1	13,9	58	39	908	0	30,5
WS Viladrau	20/6/2007	21,2	28,4	15	56	29	908	0	28,6
WS Viladrau	21/6/2007	19,1	25,5	12,8	60	35	910	0	29,9
WS Viladrau	22/6/2007	17,6	24,8	11,3	62	33	912	0	30,4
WS Viladrau	23/6/2007	16,6	25,8	8,5	70	38	912	0	31,4
WS Viladrau	24/6/2007	20,2	28,4	11,1	57	28	911	0	30,4
WS Viladrau	25/6/2007	20	28,6	12,9	54	21	908	0	31,7
WS Viladrau	26/6/2007	15,5	22,5	10,2	65	24	909	0	29,7
WS Viladrau	27/6/2007	13,9	22,6	8,6	79	37	910	0	23,5
WS Viladrau	28/6/2007	16,7	25,1	8,7	76	42	912	0	30,8
WS Viladrau	29/6/2007	18,6	28,2	12,6	79	39	913	0,1	22,3
WS Viladrau	30/6/2007	21,6	28,8	11,8	53	20	913	0	30,7
WS Viladrau	1/7/2007	20,8	27,9	13,2	38	20	910	2	18,3
WS Viladrau	2/7/2007	17,8	26,7	10,7	67	37	910	0	26,9
WS Viladrau	3/7/2007	18,8	27,6	10	66	33	910	0	27,8
WS Viladrau	4/7/2007	16,3	23,7	10,8	76	43	914	0	21,9
WS Viladrau	5/7/2007	16,1	25,1	8,7	69	35	915	0	32
WS Viladrau	6/7/2007	19,7	29,4	9,7	64	28	914	0	30,7
WS Viladrau	7/7/2007	22,3	31,4	12,3	45	17	913	0	30,8
WS Viladrau	8/7/2007	22,9	31,2	15,7	43	20	912	0	27,4
WS Viladrau	9/7/2007	15,5	20,5	9,9	75	57	912	0	15,2
WS Viladrau	10/7/2007	14,8	24	6,6	67	28	913	0	30,8
WS Viladrau	11/7/2007	14	21	8,7	83	49	914	9,9	15,1
WS Viladrau	12/7/2007	16,6	23,9	10,5	79	45	914	0	19
WS Viladrau	13/7/2007	19,8	28,6	11,6	66	31	914	0,1	30,5
WS Viladrau	14/7/2007	18,6	24,6	12,2	73	54	914	0	29,5
WS Viladrau	15/7/2007	19,4	27,3	11,3	46	17	914	0	30,7
WS Viladrau	16/7/2007	20,9	28,9	12,2	56	10	912	0	30,2
WS Viladrau	17/7/2007	21,8	28,8	16,3	70	41	912	0	28,6
WS Viladrau	18/7/2007	22,5	28,6	17,1	64	44	912	0	29,6
WS Viladrau	19/7/2007	21,8	28,4	14,6	62	43	910	0	30,2
WS Viladrau	20/7/2007	18,4	24,4	13,5	81	59	911	0	18,6
WS Viladrau	21/7/2007	16,8	22,5	12,3	78	54	911	0	13,2
WS Viladrau	22/7/2007	18,4	26,2	12,7	73	42	911	0	26,2
WS Viladrau	23/7/2007	22,2	29,4	12,8	54	25	905	0	28,3
WS Viladrau	24/7/2007	18,9	27,4	12,8	66	28	912	0	28,8
WS Viladrau	25/7/2007	19,8	29,3	12,9	68	26	912	0	27,4
WS Viladrau	26/7/2007	22,6	31,7	13,1	60	27	912	0	29,4
WS Viladrau	27/7/2007	23,1	30,2	16,9	52	27	914	0	28,9
WS Viladrau	28/7/2007	22,4	30,5	16,7	58	30	915	0	27,3
WS Viladrau	29/7/2007	19,5	27,5	14,4	77	47	915	3,2	17,8
WS Viladrau	30/7/2007	19,4	24,4	14,5	76	50	912	0	24,1
WS Viladrau	31/7/2007	19,6	28,1	14,1	77	36	910	0	24,8
WS Viladrau	1/8/2007	22,1	30,6	14,2	62	38	910	0	26,8
WS Viladrau	2/8/2007	19,3	24,9	15,6	73	48	912	0	21,7
WS Viladrau	3/8/2007	19,5	24,9	15,5	74	51	915	0	18,7
WS Viladrau	4/8/2007	20,2	27,1	13	66	36	915	0	28,4
WS Viladrau	5/8/2007	22,9	30,1	14,9	62	38	913	0	27,4
WS Viladrau	6/8/2007	19	27,8	13,9	82	48	909	17,4	11
WS Viladrau	7/8/2007	16,6	19,6	13,8	90	79	908	0,6	7,7
WS Viladrau	8/8/2007	14	19,8	11,4	87	47	911	6,6	14,2
WS Viladrau	9/8/2007	14,2	20,7	9,9	80	56	910	0	15
WS Viladrau	10/8/2007	16,3	22,2	10,5	76	45	909	0	17
WS Viladrau	11/8/2007	18,6	27,4	11,2	70	28	908	0,1	28,4
WS Viladrau	12/8/2007	17,7	24,4	12,7	84	64	908	8,2	15,4
WS Viladrau	13/8/2007	18	24,5	12,4	72	49	910	0,1	16,3
WS Viladrau	14/8/2007	21,8	29,2	12,7	53	27	910	0	26,1
WS Viladrau	15/8/2007	23,4	30,9	16,8	40	24	909	0	27
WS Viladrau	16/8/2007	16,7	20,4	11,8	79	59	913	0,2	12,2
WS Viladrau	17/8/2007	16,5	24,1	11,4	75	34	914	0	23,4
WS Viladrau	18/8/2007	18,7	25,8	12,9	75	44	913	0	23,6
WS Viladrau	19/8/2007	14,4	16,7	12,5	92	78	909	11,7	5
WS Viladrau	20/8/2007	13,9	18,5	9,2	79	64	908	0,2	16
WS Viladrau	21/8/2007	13,2	17,2	9,6	80	54	905	0,8	10,5
WS Viladrau	22/8/2007	11,6	17,6	9,1	89	63	908	22,4	11,9
WS Viladrau	23/8/2007	14,2	18,2	9,7	85	65	912	0,1	14,5
WS Viladrau	24/8/2007	14,6	18,6	11,2	86	67	917	0,1	13
WS Viladrau	25/8/2007	19,2	24,1	14,2	57	43	919	0	19,5
WS Viladrau	26/8/2007	23,5	29,2	17,1	50	33	919	0	22,2
WS Viladrau	27/8/2007	26,3	33,4	18,7	36	19	916	0	24
WS Viladrau	28/8/2007	26,7	34,1	19,3	31	13	912	0	23,5
WS Viladrau	29/8/2007	23,9	30,8	16,4	45	20	908	0,2	16,6
WS Viladrau	30/8/2007	16,8	25,1	12,3	78	41	911	3,8	20,7
WS Viladrau	31/8/2007	15,6	23,4	8,7	76	20	913	1,6	23,6
WS Viladrau	1/9/2007	16,1	22,1	10,2	71	51	913	0	23,2
WS Viladrau	2/9/2007	17,2	22,6	11	79	47	913	0	23,5
WS Viladrau	3/9/2007	17,3	22,9	12,8	81	56	912	22,3	18,1
WS Viladrau	4/9/2007	15,9	20,2	13,2	88	69	912	2,3	12,3
WS Viladrau	5/9/2007	14,8	20,3	8,7	66	21	915	0	25,3
WS Viladrau	6/9/2007	15,9	24,4	8,6	66	29	915	0	24,3
WS Viladrau	7/9/2007	15,7	21,3	10,4	72	52	913	0	21,2
WS Viladrau	8/9/2007	16,4	24,1	11	82	43	913	0	15,5
WS Viladrau	9/9/2007	17,5	23,4	11,9	79	53	912	0,2	15,9
WS Viladrau	10/9/2007	15,9	22,5	11,3	80	55	912	0	14,8
WS Viladrau	11/9/2007	17,1	23	12,3	85	58	912	0,1	20,1
WS Viladrau	12/9/2007	16,1	22,2	12,3	77	46	914	0	16,8
WS Viladrau	13/9/2007	16,4	21,4	12,4	78	58	913	0	19,6
WS Viladrau	14/9/2007	15,2	16,6	14,4	87	74	915	0	4,4
WS Viladrau	15/9/2007	17,5	23,5	13,3	72	47	916	0	14,8
WS Viladrau	16/9/2007	17,9	25,9	12,1	68	37	915	0	20,7
WS Viladrau	17/9/2007	17,9	26,4	12,7	75	40	912	0	17,6
WS Viladrau	18/9/2007	15,7	23,9	12,2	73	35	913	0	17,6
WS Viladrau	19/9/2007	14,1	22,2	8,4	73	30	916	0	22,7
WS Viladrau	20/9/2007	13,9	21,8	9,4	86	52	917	0,1	15,2
WS Viladrau	21/9/2007	16	22,7	12,3	85	55	917	0,2	11,6
WS Viladrau	22/9/2007	14,8	19,9	11,9	89	68	915	10,9	7,6
WS Viladrau	23/9/2007	15,1	20,5	12,4	84	54	916	0,1	12,4
WS Viladrau	24/9/2007	15,7	20,5	11,4	83	62	914	0	11,2
WS Viladrau	25/9/2007	12,8	15,3	9,6	85	69	912	0	8
WS Viladrau	26/9/2007	11,3	18,2	6,6	75	35	909	0,4	16
WS Viladrau	27/9/2007	8,7	15,7	3,8	59	22	905	0	21,3
WS Viladrau	28/9/2007	9,2	17,7	0,9	52	23	909	0	20,7
WS Viladrau	29/9/2007	14,5	22,6	8,8	80	49	912	0	10,8
WS Viladrau	30/9/2007	16,7	24	11,7	75	44	915	0,2	16,2
WS Viladrau	1/10/2007	16,8	24,1	11,3	77	51	916	0	18,3
WS Viladrau	2/10/2007	15,8	21,8	10,4	86	65	914	0,2	17,2
WS Viladrau	3/10/2007	15	18,9	12,4	87	80	913	0,2	6,2
WS Viladrau	4/10/2007	15,1	20,9	12,3	86	54	913	20,9	9,6
WS Viladrau	5/10/2007	14,8	21,7	10,4	85	54	911	7,6	12,9
WS Viladrau	6/10/2007	14,1	20,8	10	83	50	912	0,1	11,7
WS Viladrau	7/10/2007	15,3	21,9	10,1	80	53	914	0,7	12,4
WS Viladrau	8/10/2007	12,9	17,4	9,7	89	76	916	20,4	6
WS Viladrau	9/10/2007	12,4	18,8	8,7	88	62	916	4,8	8,4
WS Viladrau	10/10/2007	10,9	18,1	7,1	86	54	915	20,9	12,9
WS Viladrau	11/10/2007	10,6	15	7	77	61	914	0,4	16,3
WS Viladrau	12/10/2007	10,7	16,7	6,4	71	45	913	0	16,8
WS Viladrau	13/10/2007	10,9	17,5	6,2	83	57	913	0,1	13
WS Viladrau	14/10/2007	11,6	19,3	6,1	82	52	914	0,2	16,4
WS Viladrau	15/10/2007	11	17,3	5,6	85	58	914	0,3	14,3
WS Viladrau	16/10/2007	11,4	16,2	7,4	90	74	915	0,1	10,1
WS Viladrau	17/10/2007	12,1	14,8	11	92	79	915	4,6	5
WS Viladrau	18/10/2007	13,3	19,8	9,4	73	45	916	0	13,8
WS Viladrau	19/10/2007	10,3	14,8	6,3	73	32	916	0,1	15,2
WS Viladrau	20/10/2007	8	15,1	2,7	77	47	915	0,1	13,8
WS Viladrau	21/10/2007	6,3	13,5	0,4	73	37	914	0	15,4
WS Viladrau	22/10/2007	6,9	13,3	3,2	78	51	910	0	6,9
WS Viladrau	23/10/2007	10,1	16,5	6,5	80	52	906	0	12,4
WS Viladrau	24/10/2007	7,8	11,4	4,9	90	70	905	0,2	6,6
WS Viladrau	25/10/2007	6,7	7,9	3,7	86	70	905	0,4	1,8
WS Viladrau	26/10/2007	7,1	14,6	2,7	85	45	912	0	10
WS Viladrau	27/10/2007	8,6	14,6	5,3	83	56	917	1,8	13,3
WS Viladrau	28/10/2007	10,6	19,1	4,6	64	33	917	0	13,6
WS Viladrau	29/10/2007	9,7	16	5,4	72	46	912	0	12,4
WS Viladrau	30/10/2007	7,3	15,2	3	70	27	906	0,1	12,2
WS Viladrau	31/10/2007	7,7	11,8	4	57	40	913	0,2	5,5
WS Viladrau	1/11/2007	9,6	17,7	5,1	62	33	917	0	13,2
WS Viladrau	2/11/2007	8,6	16,2	3,5	70	39	918	0	13
WS Viladrau	3/11/2007	9,5	17,2	5,3	70	40	916	0	12,9
WS Viladrau	4/11/2007	9,1	17	4,2	81	50	913	0,1	12
WS Viladrau	5/11/2007	6,8	11,6	3,9	91	75	917	0,3	4,9
WS Viladrau	6/11/2007	7,8	16,4	4,3	83	40	917	0,3	11,8
WS Viladrau	7/11/2007	7,3	16,3	2,5	66	31	919	0	11,9
WS Viladrau	8/11/2007	9,5	17,4	4,1	55	24	916	0	12,4
WS Viladrau	9/11/2007	6,7	14	2,6	79	42	917	0	12,3
WS Viladrau	10/11/2007	5,9	14,2	1,5	77	49	917	0	11,9
WS Viladrau	11/11/2007	6	14,5	0,9	75	50	915	0,1	11,9
WS Viladrau	12/11/2007	5,2	12	0,6	82	59	911	0,1	9,7
WS Viladrau	13/11/2007	6,2	12,6	2,4	82	53	910	0	10,3
WS Viladrau	14/11/2007	3,6	10,8	-0,7	80	49	904	0,1	7,8
WS Viladrau	15/11/2007	2,1	9,2	-4,2	37	15	903	0	10,9
WS Viladrau	16/11/2007	-0,2	7,1	-5,1	30	14	908	0	11,5
WS Viladrau	17/11/2007	1,1	9,6	-3,7	36	18	908	0	11,4
WS Viladrau	18/11/2007	2,9	10,3	-4	29	15	906	0	10,9
WS Viladrau	19/11/2007	8,2	15,1	3,2	26	10	903	0	7,7
WS Viladrau	20/11/2007	11	13,6	6,6	76	58	903	0,8	4,7
WS Viladrau	21/11/2007	11,8	15,7	8,5	79	59	902	0	5,3
WS Viladrau	22/11/2007	8,9	13,3	6,1	81	35	900	0,1	5,2
WS Viladrau	23/11/2007	6,9	12,3	4,4	82	54	905	0	5,2
WS Viladrau	24/11/2007	4,8	10,5	0,8	81	55	910	0	5,8
WS Viladrau	25/11/2007	4,7	12,3	-0,5	65	22	911	0,3	10,2
WS Viladrau	26/11/2007	8,4	14,8	2,9	44	30	909	0	9,8
WS Viladrau	27/11/2007	6,2	12,5	2,6	48	30	909	0	9,5
WS Viladrau	28/11/2007	5,3	11,5	2	58	36	909	0	8,3
WS Viladrau	29/11/2007	4,3	11,5	0,6	75	48	907	0	9,4
WS Viladrau	30/11/2007	5	13,4	0,1	67	40	909	0	9,4
WS Viladrau	1/12/2007	6,3	10,7	2,1	70	57	912	0	9,5
WS Viladrau	2/12/2007	6,5	12,5	2,4	77	54	914	0	9
WS Viladrau	3/12/2007	6,1	12,2	2,4	73	54	910	0	8,6
WS Viladrau	4/12/2007	7,9	16,8	2,2	71	38	915	0	8,7
WS Viladrau	5/12/2007	7,5	15,7	2,6	77	39	917	0,1	9,2
WS Viladrau	6/12/2007	7,2	12,7	4,3	77	57	918	0	8,5
WS Viladrau	7/12/2007	5,4	9,5	2,1	84	67	913	0,1	2,9
WS Viladrau	8/12/2007	5	9,1	2,1	81	63	909	0,2	6,7
WS Viladrau	9/12/2007	8,3	13,3	3,6	62	32	904	0	9,1
WS Viladrau	10/12/2007	4,2	11	0,8	62	38	908	0	8,7
WS Viladrau	11/12/2007	3,3	10,7	-0,7	41	24	913	0	9,2
WS Viladrau	12/12/2007	1,5	10	-2,1	37	17	917	0	9,2
WS Viladrau	13/12/2007	0,1	8,2	-3,9	58	35	918	0	9
WS Viladrau	14/12/2007	2,5	10,9	-2,1	42	23	917	0	9,1
WS Viladrau	15/12/2007	-0,2	5,8	-3,5	71	38	912	4,1	8,9
WS Viladrau	16/12/2007	-1,3	5,1	-5	75	31	913	0,2	9,7
WS Viladrau	17/12/2007	-1,7	2,6	-4,7	84	58	912	0	7
WS Viladrau	18/12/2007	1,1	3,2	-0,3	92	80	918	0	2,8
WS Viladrau	19/12/2007	1,4	6	-1,6	88	68	921	0	6,4
WS Viladrau	20/12/2007	2,8	4,2	1,5	94	87	920	10,1	0,7
WS Viladrau	21/12/2007	4	4,8	3,4	97	97	915	12,1	0,8
WS Viladrau	22/12/2007	5	5,5	4,3	97	97	913	6,1	0,6
WS Viladrau	23/12/2007	4,4	7,7	1,9	92	81	915	0,3	3,8
WS Viladrau	24/12/2007	4,2	10,8	0,8	78	55	915	0	8,5
WS Viladrau	25/12/2007	4,9	13	0,9	64	34	915	0	8,9
WS Viladrau	26/12/2007	4,6	10,2	0,3	61	35	919	0	7,2
WS Viladrau	27/12/2007	3,8	10,5	0,5	57	33	920	0	8,7
WS Viladrau	28/12/2007	3,1	11,4	-0,3	59	33	920	0	8,9
WS Viladrau	29/12/2007	3,5	11	-0,4	43	26	918	0	8,8
WS Viladrau	30/12/2007	4,3	10,4	1	52	30	915	0	8,9
WS Viladrau	31/12/2007	3,7	10,2	-0,9	36	19	914	0	9,1
WS Viladrau	1/1/2008	1,5	9	-2,3	53	26	912	0	9,2
WS Viladrau	2/1/2008	1,6	7,9	-2,7	79	55	905	0,8	7,7
WS Viladrau	3/1/2008	3,9	8,3	-0,2	90	56	894	24,5	4,1
WS Viladrau	4/1/2008	4,8	9,9	-0,1	82	59	906	0,1	6,1
WS Viladrau	5/1/2008	5,6	9,9	3,4	82	56	909	0	5,2
WS Viladrau	6/1/2008	8,2	15,3	4,7	81	54	915	0	8
WS Viladrau	7/1/2008	8,1	14,5	5,3	87	56	916	0,1	8,1
WS Viladrau	8/1/2008	6,6	8,8	4	88	80	915	0,1	3,1
WS Viladrau	9/1/2008	6,5	10	4,5	88	75	913	0	4,7
WS Viladrau	10/1/2008	7,2	11,9	4,3	86	64	913	0	7,1
WS Viladrau	11/1/2008	7	10	1,7	79	58	909	3,3	5
WS Viladrau	12/1/2008	2	7,5	-2	76	49	909	0,4	10,2
WS Viladrau	13/1/2008	3,5	10,8	-0,7	61	36	908	0	8,8
WS Viladrau	14/1/2008	4	9,3	0,1	66	38	906	0	7,3
WS Viladrau	15/1/2008	3,5	7	-0,1	77	62	907	0	7,3
WS Viladrau	16/1/2008	5,3	7,7	1,6	72	60	905	0,5	5,9
WS Viladrau	17/1/2008	4,6	10,9	0,4	68	41	911	0	9,4
WS Viladrau	18/1/2008	8	15,3	3,8	73	51	921	0	9,9
WS Viladrau	19/1/2008	7,3	12,7	4,5	87	71	922	0,1	7
WS Viladrau	20/1/2008	6,8	13,4	3	77	30	920	0,4	9,4
WS Viladrau	21/1/2008	9,9	17	5,4	37	24	918	0	10,7
WS Viladrau	22/1/2008	8,8	17,5	4,6	45	20	916	0	9
WS Viladrau	23/1/2008	7,3	14,3	2,8	55	27	919	0	10,5
WS Viladrau	24/1/2008	5,2	13,3	1,2	71	35	922	0	9,8
WS Viladrau	25/1/2008	7,1	13,9	3,2	74	50	924	0,1	10,1
WS Viladrau	26/1/2008	6,4	12	2,5	45	25	924	0	11,2
WS Viladrau	27/1/2008	8	16,5	2,7	44	22	924	0	10,6
WS Viladrau	28/1/2008	10,9	17,7	6,2	24	14	921	0	11,8
WS Viladrau	29/1/2008	8,2	15,5	2,3	38	20	917	0	11,7
WS Viladrau	30/1/2008	4,5	11,9	0	70	24	917	0	11,9
WS Viladrau	31/1/2008	3	11,4	-1,8	80	36	916	0	11,8
WS Viladrau	1/2/2008	2,9	10,2	-1,5	73	29	911	0,2	6,8
WS Viladrau	2/2/2008	3,1	5,9	0,4	81	67	909	0	3,6
WS Viladrau	3/2/2008	4,1	7,1	1,2	77	57	908	16,1	5
WS Viladrau	4/2/2008	4,7	10,4	0,2	79	43	912	25	12,6
WS Viladrau	5/2/2008	4,7	13	-1	64	33	916	0,1	12,6
WS Viladrau	6/2/2008	8,4	15,7	2,6	55	35	922	0	12,9
WS Viladrau	7/2/2008	9	14,8	5,3	57	40	922	0	13,1
WS Viladrau	8/2/2008	6,6	11,9	1,6	42	23	921	0	13,3
WS Viladrau	9/2/2008	4,3	10,6	0	50	30	920	0	13,7
WS Viladrau	10/2/2008	3,7	10,4	0	67	27	919	0	13,9
WS Viladrau	11/2/2008	2,6	6,4	0	86	66	917	0,2	8,9
WS Viladrau	12/2/2008	2	6,6	-0,9	81	60	918	0	6,4
WS Viladrau	13/2/2008	2	7,3	-1,6	85	58	920	0,2	8
WS Viladrau	14/2/2008	2,6	4,9	0,1	94	87	919	4,8	2,3
WS Viladrau	15/2/2008	3,8	9,3	0,2	79	53	916	0,1	14,3
WS Viladrau	16/2/2008	3,8	8,8	0,4	84	65	922	0,1	11,1
WS Viladrau	17/2/2008	3,1	7,1	-0,7	90	58	926	0,1	5,2
WS Viladrau	18/2/2008	3,3	4,9	0	93	78	922	3,6	2,7
WS Viladrau	19/2/2008	4,6	5,6	3,3	96	95	915	3,4	1,5
WS Viladrau	20/2/2008	5,7	6,6	4,7	97	97	915	4,5	2,5
WS Viladrau	21/2/2008	7,1	12,8	2,9	88	65	920	0,1	9,3
WS Viladrau	22/2/2008	8,3	14,2	4,1	80	52	921	0,1	14,3
WS Viladrau	23/2/2008	9,1	16,6	4,1	72	43	921	0	15,7
WS Viladrau	24/2/2008	6,8	12,4	3,6	78	52	917	0	12,3
WS Viladrau	25/2/2008	7,7	10,2	5,7	94	85	915	2,1	3,1
WS Viladrau	26/2/2008	9,1	14,9	6,6	89	62	913	0,1	8,4
WS Viladrau	27/2/2008	9,1	12,6	5,8	89	77	913	0,1	9,6
WS Viladrau	28/2/2008	8,8	12,8	5,4	90	72	915	0,2	10,8
WS Viladrau	29/2/2008	9,5	16,3	6	87	56	917	0,1	8,5
WS Viladrau	1/3/2008	9,6	16,7	5,8	81	55	915	0,1	12,9
WS Viladrau	2/3/2008	12,4	21	5,8	53	19	913	0	18,3
WS Viladrau	3/3/2008	9,6	13,3	6,4	72	46	910	0	15,9
WS Viladrau	4/3/2008	3,9	10,6	-2,1	62	18	908	0	16,4
WS Viladrau	5/3/2008	0,1	6,3	-4,1	38	20	907	0	20,1
WS Viladrau	6/3/2008	1,2	9,6	-5,1	33	14	906	0	20
WS Viladrau	7/3/2008	3,5	11,7	-0,5	55	28	903	0	11,2
WS Viladrau	8/3/2008	3,8	12,2	-1,2	80	30	904	0	14,9
WS Viladrau	9/3/2008	5,7	11,4	2,2	80	49	903	5,1	9,9
WS Viladrau	10/3/2008	3,5	7,9	-0,6	78	58	901	0,3	11
WS Viladrau	11/3/2008	9,2	17,9	1,1	65	39	909	0	18,9
WS Viladrau	12/3/2008	10,1	14	6,6	75	57	913	0	11,4
WS Viladrau	13/3/2008	8,9	13,9	3,9	80	54	913	0	13,2
WS Viladrau	14/3/2008	12,9	21,3	5,8	52	23	910	0	20,7
WS Viladrau	15/3/2008	13,7	21,4	7,6	49	20	907	0	13,5
WS Viladrau	16/3/2008	9,9	16,3	5,1	54	27	907	0	21,4
WS Viladrau	17/3/2008	7,6	15,8	2,1	71	34	906	0	15,4
WS Viladrau	18/3/2008	6,7	10,9	3,5	82	61	901	0	7,6
WS Viladrau	19/3/2008	4,2	6,1	1,9	95	91	904	3,1	3
WS Viladrau	20/3/2008	4,7	12,1	-1,6	55	13	907	0,3	23
WS Viladrau	21/3/2008	3,5	9,2	-2,4	60	37	905	0	12,3
WS Viladrau	22/3/2008	2,6	8,5	-0,8	88	68	888	19,1	7,4
WS Viladrau	23/3/2008	1	9,2	-2,5	63	28	893	0,4	15,2
WS Viladrau	24/3/2008	2,8	10,2	-2,8	68	32	899	0	19,7
WS Viladrau	25/3/2008	6,1	15,7	1,2	73	35	903	0	17,5
WS Viladrau	26/3/2008	5,1	11,3	0,6	78	40	903	1,2	13,1
WS Viladrau	27/3/2008	3,5	10	-1	74	53	899	0,1	14,2
WS Viladrau	28/3/2008	6,4	13,2	0,5	84	63	912	0	11,5
WS Viladrau	29/3/2008	9,1	16,2	4,1	76	48	914	0	18,3
WS Viladrau	30/3/2008	9,4	14,9	2,2	69	47	909	22,7	16,2
WS Viladrau	31/3/2008	5,2	12,4	0,9	73	39	910	9,3	18,6
WS Viladrau	1/4/2008	9	15,9	1,7	35	19	915	0	25,2
WS Viladrau	2/4/2008	12,4	19,8	6,7	42	23	916	0	17,5
WS Viladrau	3/4/2008	11,2	16,1	5,8	57	33	914	0	23,7
WS Viladrau	4/4/2008	7,7	14	3,2	73	42	912	0	23,1
WS Viladrau	5/4/2008	9,9	19,3	2,8	65	25	910	0	24,7
WS Viladrau	6/4/2008	9	16	4,5	77	30	901	0	23,8
WS Viladrau	7/4/2008	4,6	7,1	2,3	91	82	898	0,3	4,2
WS Viladrau	8/4/2008	10,4	15,2	6,8	68	48	897	0	20,3
WS Viladrau	9/4/2008	13,1	17,4	9,5	63	52	895	0,7	13,9
WS Viladrau	10/4/2008	13,4	19,7	8,6	60	33	892	2,4	22,4
WS Viladrau	11/4/2008	6,2	11,1	0,9	86	62	902	24,7	6,7
WS Viladrau	12/4/2008	6	12,8	2,1	80	36	909	2,9	22,3
WS Viladrau	13/4/2008	8,6	15	2,5	65	30	910	0,1	21,8
WS Viladrau	14/4/2008	6,9	14,3	1,3	72	32	912	0,3	23,6
WS Viladrau	15/4/2008	5,4	10,8	0	84	58	912	0,2	16,5
WS Viladrau	16/4/2008	8,8	16,6	2,3	71	33	911	0	21,6
WS Viladrau	17/4/2008	6,6	12,4	3,9	70	46	899	16,2	9
WS Viladrau	18/4/2008	7,7	10,5	5,2	72	56	893	11,3	12,2
WS Viladrau	19/4/2008	9,8	15,5	4,8	58	37	896	0	25,4
WS Viladrau	20/4/2008	8,6	13,2	3,8	77	59	894	6,5	11
WS Viladrau	21/4/2008	7,4	15,7	3,1	77	46	901	3,3	21
WS Viladrau	22/4/2008	7,4	13,4	3	80	41	908	0,1	17,6
WS Viladrau	23/4/2008	10,5	17,2	4	74	44	914	3,2	24,2
WS Viladrau	24/4/2008	11,6	16,8	7,3	76	52	920	0,1	20,9
WS Viladrau	25/4/2008	13,8	23,3	5,8	67	25	920	0	26,2
WS Viladrau	26/4/2008	14,2	19,8	8,5	56	34	916	0	28,3
WS Viladrau	27/4/2008	13,6	20,7	7,7	50	30	915	0	25,8
WS Viladrau	28/4/2008	11,9	18	6,9	71	42	910	1,8	17,4
WS Viladrau	29/4/2008	10,4	15,7	3,9	65	32	903	0	29,7
WS Viladrau	30/4/2008	8,8	13,7	4,2	80	48	905	0	18,4
WS Viladrau	1/5/2008	10,2	17,4	3	58	32	911	0	26,9
WS Viladrau	2/5/2008	13,5	21,8	5,5	44	25	914	0	28,3
WS Viladrau	3/5/2008	14	20,5	6,7	40	25	914	0	28,7
WS Viladrau	4/5/2008	16,5	22	10,3	37	25	912	0	28,8
WS Viladrau	5/5/2008	15,1	21,5	9,8	60	33	912	2,4	15,1
WS Viladrau	6/5/2008	11,4	15,4	8,3	89	76	911	0,6	9,8
WS Viladrau	7/5/2008	11,8	17,5	6,3	69	43	910	0,1	26,1
WS Viladrau	8/5/2008	11,3	16,4	5,2	59	38	909	0	23,6
WS Viladrau	9/5/2008	8	9,6	6,7	90	57	906	49,5	2,6
WS Viladrau	10/5/2008	8,3	9,6	7,1	94	85	902	53,8	3,8
WS Viladrau	11/5/2008	8,5	11,1	6	93	76	907	17,5	8
WS Viladrau	12/5/2008	8,3	10,9	6	87	74	908	3,3	5,4
WS Viladrau	13/5/2008	10	16,2	6	84	50	907	2,8	16,8
WS Viladrau	14/5/2008	11,3	16,2	6	79	60	907	0,4	14,7
WS Viladrau	15/5/2008	12,8	20,4	7,2	77	49	905	0,1	22,2
WS Viladrau	16/5/2008	12,2	18,8	7,8	78	56	903	1,7	16,6
WS Viladrau	17/5/2008	10,1	14,5	6,8	90	75	902	4,9	8,8
WS Viladrau	18/5/2008	11,3	19,2	6,5	83	46	902	0,2	22
WS Viladrau	19/5/2008	11	16,4	7	75	53	900	0	15,3
WS Viladrau	20/5/2008	11,8	18,7	5,8	76	46	904	1,1	21,9
WS Viladrau	21/5/2008	12,2	16,9	7	78	63	906	0	21,6
WS Viladrau	22/5/2008	11,4	16,7	7,9	84	64	907	13,5	9,3
WS Viladrau	23/5/2008	14,7	22,8	7,1	70	41	906	0,1	23,7
WS Viladrau	24/5/2008	13,9	18,8	9,9	74	53	903	8,1	20,4
WS Viladrau	25/5/2008	10,7	12,9	7,2	93	76	903	56,2	1,9
WS Viladrau	26/5/2008	13,1	18,4	7,2	67	44	902	2,9	22,1
WS Viladrau	27/5/2008	10,6	13,8	8	90	73	902	14,2	4,9
WS Viladrau	28/5/2008	11,2	15,9	6,8	83	63	905	0	17,1
WS Viladrau	29/5/2008	13,4	19,8	7	74	49	905	0	22,5
WS Viladrau	30/5/2008	14,9	20,8	9,9	67	45	907	0,8	19,4
WS Viladrau	31/5/2008	12,9	15,8	9,9	82	63	908	0,7	12,6
WS Viladrau	1/6/2008	11,4	15,8	8,3	90	71	907	5,8	10,1
WS Viladrau	2/6/2008	11,2	15,6	7,2	91	77	909	2,8	13,9
WS Viladrau	3/6/2008	11,2	16	7,7	88	69	911	17,1	10,6
WS Viladrau	4/6/2008	11,8	17,5	6,7	88	71	910	17,7	14,4
WS Viladrau	5/6/2008	11,6	18,8	8,6	88	61	908	14,4	14,1
WS Viladrau	6/6/2008	12,5	19	9,2	85	56	909	6,6	21,1
WS Viladrau	7/6/2008	10	16,9	7	91	65	910	14	11,6
WS Viladrau	8/6/2008	11,5	17,8	7,7	81	53	909	0,5	21,6
WS Viladrau	9/6/2008	13,9	19,1	8,5	77	58	912	0	18,1
WS Viladrau	10/6/2008	12,7	17,7	9,6	86	55	912	3,4	12,8
WS Viladrau	11/6/2008	12,9	18,4	8,6	86	62	911	0,1	13,8
WS Viladrau	12/6/2008	16,3	23,2	9,4	69	37	909	0,5	27,9
WS Viladrau	13/6/2008	14	20,2	10,1	81	53	909	9,2	24,7
WS Viladrau	14/6/2008	13,8	19,7	10,2	78	47	910	0	25,1
WS Viladrau	15/6/2008	14	21,4	8,8	79	53	909	0	19,2
WS Viladrau	16/6/2008	14,7	20,2	9	81	63	903	5,5	17
WS Viladrau	17/6/2008	13,6	17,8	10,7	89	70	911	1,8	10,7
WS Viladrau	18/6/2008	16,8	23,8	10,6	69	26	912	0,1	30,4
WS Viladrau	19/6/2008	18,8	26	10,3	69	33	914	0	27,9
WS Viladrau	20/6/2008	20,9	27,1	13,8	66	41	915	0	31,2
WS Viladrau	21/6/2008	21,7	28,7	13,5	60	31	915	0	28,6
WS Viladrau	22/6/2008	21	28,4	12,8	48	26	914	0	32,3
WS Viladrau	23/6/2008	19,7	25,6	11,6	58	40	914	0	30,3
WS Viladrau	24/6/2008	18,6	23,2	13,7	62	42	911	0	19,2
WS Viladrau	25/6/2008	19,6	25,4	13,5	66	46	913	0	23,6
WS Viladrau	26/6/2008	21,4	28,5	13,5	68	42	915	0	29,4
WS Viladrau	27/6/2008	18,7	24,9	13,7	76	51	916	26,6	20,3
WS Viladrau	28/6/2008	20,1	25,9	14,2	74	47	914	0	29,8
WS Viladrau	29/6/2008	20,8	27	12,4	66	43	914	0	30,2
WS Viladrau	30/6/2008	21	27,6	15,5	66	37	914	0	26,3
WS Viladrau	1/7/2008	21,1	29,9	13,8	56	35	912	0	26,8
WS Viladrau	2/7/2008	20,4	27,3	13,7	64	42	909	0	26,8
WS Viladrau	3/7/2008	16,6	21,9	10,7	78	26	911	0,1	14,1
WS Viladrau	4/7/2008	18,6	26,6	10,9	56	32	911	0	31,7
WS Viladrau	5/7/2008	21,6	30,7	13,4	65	35	910	0	30,1
WS Viladrau	6/7/2008	19,2	26,5	13,8	74	39	909	0	22,5
WS Viladrau	7/7/2008	15,7	23,6	11,1	79	41	911	0,3	16,9
WS Viladrau	8/7/2008	16,6	25,1	10,9	76	46	914	0	27,1
WS Viladrau	9/7/2008	19,2	26,2	11,2	77	51	913	0,1	29,3
WS Viladrau	10/7/2008	22	30,3	14,2	65	33	912	0,2	28,3
WS Viladrau	11/7/2008	20,1	27	12,8	73	43	909	2,4	25,4
WS Viladrau	12/7/2008	16,4	23,4	12,5	86	63	909	43	16,1
WS Viladrau	13/7/2008	13,9	19,2	10,4	89	66	912	0,2	13,4
WS Viladrau	14/7/2008	15	21,5	8,8	82	59	918	0	20,4
WS Viladrau	15/7/2008	17,2	23,8	10,8	73	53	919	0	23,4
WS Viladrau	16/7/2008	17,7	25	12	62	39	918	0	23,5
WS Viladrau	17/7/2008	18	24,9	12,5	68	41	913	0	18,2
WS Viladrau	18/7/2008	17,6	24,6	11,6	79	55	912	0	17,3
WS Viladrau	19/7/2008	21,7	30,5	12,3	64	35	912	0	30,1
WS Viladrau	20/7/2008	22,7	30,8	16,8	60	26	912	0	27,2
WS Viladrau	21/7/2008	17,5	22,6	13,6	83	62	914	0	11,2
WS Viladrau	22/7/2008	17,6	24,9	11,5	75	48	915	0	20,9
WS Viladrau	23/7/2008	19	27,9	11,1	70	31	914	0,1	30,1
WS Viladrau	24/7/2008	22,2	30,7	14,6	68	33	911	0	27,2
WS Viladrau	25/7/2008	20,8	26,9	15,4	71	50	907	0	26,1
WS Viladrau	26/7/2008	20,6	28,8	14,9	72	37	910	0	23,4
WS Viladrau	27/7/2008	20,7	29,1	13,6	72	41	911	0	23,9
WS Viladrau	28/7/2008	22,6	30,6	14,8	61	35	911	0	28,3
WS Viladrau	29/7/2008	20,9	27,1	15,5	71	42	912	0	18,2
WS Viladrau	30/7/2008	22,9	31,3	15	49	23	913	0	28,8
WS Viladrau	31/7/2008	23,5	31,5	15,9	44	23	912	0	28,4
WS Viladrau	1/8/2008	21,1	28,1	15,2	60	37	913	0	27,8
WS Viladrau	2/8/2008	20,9	29,8	13,9	70	31	915	0	26,2
WS Viladrau	3/8/2008	22,9	32,1	14,2	64	31	915	0,1	26,1
WS Viladrau	4/8/2008	24,6	33,5	17,1	53	31	912	0	27,1
WS Viladrau	5/8/2008	25,1	33,7	15,9	49	18	912	0	26,9
WS Viladrau	6/8/2008	25,7	34,6	17,3	32	13	910	0	26,4
WS Viladrau	7/8/2008	22,9	30,9	16,6	48	8	907	0	21,2
WS Viladrau	8/8/2008	19,7	28,6	14,6	73	25	911	0,1	27,4
WS Viladrau	9/8/2008	19,2	28,3	11,8	66	24	911	0	28,6
WS Viladrau	10/8/2008	21,3	31,4	12,8	68	27	910	0,1	27,7
WS Viladrau	11/8/2008	20,9	29,7	14,7	71	41	906	0,1	19
WS Viladrau	12/8/2008	23	32	15,9	62	24	905	0	27,1
WS Viladrau	13/8/2008	17,6	23,2	12,5	69	45	911	0	14,4
WS Viladrau	14/8/2008	17,3	24,1	12,7	68	38	911	22,1	11,6
WS Viladrau	15/8/2008	15,7	24,2	10,6	69	27	910	0,2	26,2
WS Viladrau	16/8/2008	15,7	23,9	9,1	63	29	909	0,1	17,4
WS Viladrau	17/8/2008	17,6	24,8	12,1	71	42	909	0	20,4
WS Viladrau	18/8/2008	19,6	29,6	12,1	71	40	910	0,1	23
WS Viladrau	19/8/2008	19,7	28,4	13	70	29	910	0	26,1
WS Viladrau	20/8/2008	17,6	25,7	13,3	81	48	913	0	15,9
WS Viladrau	21/8/2008	18,7	27,7	12,8	79	40	914	0	16,9
WS Viladrau	22/8/2008	16,8	22,8	12,8	89	67	913	23,8	9,7
WS Viladrau	23/8/2008	15,5	21,4	11,7	87	52	911	0,2	16,9
WS Viladrau	24/8/2008	17,4	24,7	12,3	79	38	910	0,1	26,1
WS Viladrau	25/8/2008	16,9	23,7	12,5	86	62	914	3,1	13,4
WS Viladrau	26/8/2008	17,4	22,6	13,5	87	71	915	0,1	12,9
WS Viladrau	27/8/2008	18,7	25,8	12,9	69	41	915	0	24,2
WS Viladrau	28/8/2008	19,5	26,3	14,3	66	41	914	0	20,1
WS Viladrau	29/8/2008	20	26,6	14	62	39	913	0	24,2
WS Viladrau	30/8/2008	20,9	31,5	13,2	41	17	911	0	23,8
WS Viladrau	31/8/2008	18,6	24,7	14,1	69	41	912	0,8	15,6
WS Viladrau	1/9/2008	18	26,6	12,5	78	41	913	0,2	16,5
WS Viladrau	2/9/2008	19,4	28,5	13	72	34	912	0	22,8
WS Viladrau	3/9/2008	19,7	28,1	13	68	34	908	0	23,6
WS Viladrau	4/9/2008	19,5	25,8	14,3	68	36	904	0,2	15
WS Viladrau	5/9/2008	21,1	28,6	14,2	46	25	904	0	20,1
WS Viladrau	6/9/2008	16,6	23,5	12,5	75	49	908	3,6	11,6
WS Viladrau	7/9/2008	14,6	23,1	9	76	35	911	0,1	21,3
WS Viladrau	8/9/2008	16,9	26,2	8,6	76	40	912	0,2	21,7
WS Viladrau	9/9/2008	18,4	23,9	13,4	62	37	912	0	13,6
WS Viladrau	10/9/2008	20	25	16,5	63	46	911	0	17,8
WS Viladrau	11/9/2008	19,6	29,2	14,5	72	37	907	1,1	15,3
WS Viladrau	12/9/2008	13,5	18,3	9,5	89	66	908	2	8,2
WS Viladrau	13/9/2008	10,8	21,6	5,6	77	23	908	4,4	17,6
WS Viladrau	14/9/2008	12,4	22,5	5,4	65	33	909	0,1	18,6
WS Viladrau	15/9/2008	13,6	23,6	6	75	30	909	0,2	22,3
WS Viladrau	16/9/2008	14,3	23,8	9,5	80	38	909	0,1	20,8
WS Viladrau	17/9/2008	16,1	25,2	9,5	79	46	911	0,1	18,2
WS Viladrau	18/9/2008	16,7	24,4	11,3	77	50	912	1,7	13,3
WS Viladrau	19/9/2008	15,1	21	11,5	84	60	914	12,6	9,4
WS Viladrau	20/9/2008	15,4	23,5	11,1	85	47	914	0,3	15,3
WS Viladrau	21/9/2008	14,1	18,9	10,7	85	63	911	0	11
WS Viladrau	22/9/2008	12,6	15,6	10,9	84	46	907	0	7,1
WS Viladrau	23/9/2008	10,5	11,8	9,4	78	54	906	1,2	4
WS Viladrau	24/9/2008	10,3	14,2	8,4	80	53	911	1,4	5,5
WS Viladrau	25/9/2008	11,6	17,1	7,8	83	58	914	0,9	10,6
WS Viladrau	26/9/2008	10,2	15,5	7,2	86	65	916	2,6	9,7
WS Viladrau	27/9/2008	10,6	16,8	5,7	70	40	916	0,1	18,7
WS Viladrau	28/9/2008	10,9	18,5	5,2	74	45	916	0	13,8
WS Viladrau	29/9/2008	12,1	18,2	7,1	77	52	914	0	11,2
WS Viladrau	30/9/2008	12,4	21	6,8	76	43	911	0	16,8
WS Viladrau	1/10/2008	11,7	20	6,3	81	42	910	0,1	16
WS Viladrau	2/10/2008	12,2	20,2	6,4	81	37	908	0,1	15,9
WS Viladrau	3/10/2008	8,8	15,4	1,6	77	40	910	0,1	12,5
WS Viladrau	4/10/2008	7,4	15,6	0,7	46	18	913	0	18,4
WS Viladrau	5/10/2008	10,6	19,6	4,2	53	27	912	0	18,1
WS Viladrau	6/10/2008	14,1	24	5,9	54	22	913	0	17,8
WS Viladrau	7/10/2008	15,1	22,7	8,4	55	28	912	1,6	16,9
WS Viladrau	8/10/2008	9,6	13,3	5,7	87	72	911	17,3	3,8
WS Viladrau	9/10/2008	10,6	15,3	5,1	76	50	921	0,2	5,8
WS Viladrau	10/10/2008	13,9	20,9	9	73	45	922	0	16,6
WS Viladrau	11/10/2008	12,9	19,6	7,6	77	57	922	0	12,7
WS Viladrau	12/10/2008	14,8	19,1	13	95	79	921	3,1	4
WS Viladrau	13/10/2008	16,2	22	12,5	88	66	917	3,4	6,6
WS Viladrau	14/10/2008	15,4	21,9	11,4	84	50	915	0,2	11,3
WS Viladrau	15/10/2008	15,5	24,2	10,6	80	45	916	0,1	11,8
WS Viladrau	16/10/2008	14,6	21,9	10,5	84	57	914	18,7	10,2
WS Viladrau	17/10/2008	13,3	18,8	10,7	91	73	910	0,1	7,7
WS Viladrau	18/10/2008	10,8	12,4	9,9	95	89	912	11	3,1
WS Viladrau	19/10/2008	12,3	17,8	8,8	88	69	915	0	9,6
WS Viladrau	20/10/2008	14	21,9	8,9	82	48	915	0,1	11
WS Viladrau	21/10/2008	13,9	23,8	8,9	77	35	912	0,1	14
WS Viladrau	22/10/2008	11,7	17,1	6,7	88	57	911	0,4	5,6
WS Viladrau	23/10/2008	9,2	14	6,7	87	66	913	2,5	7
WS Viladrau	24/10/2008	11,5	17,2	7,6	87	61	916	1,5	4,8
WS Viladrau	25/10/2008	12,7	19	8,3	73	49	920	0	13,5
WS Viladrau	26/10/2008	11,9	21,1	6,3	73	39	919	0	14,2
WS Viladrau	27/10/2008	11,8	20,7	6,9	70	31	913	0,2	13,5
WS Viladrau	28/10/2008	7,4	10,7	4,1	91	78	902	26,1	1,4
WS Viladrau	29/10/2008	1,3	4,6	-1,7	93	81	897	15,4	1,7
WS Viladrau	30/10/2008	4	8,7	-1	78	59	897	0	13
WS Viladrau	31/10/2008	9,1	11	5,5	84	66	894	23,6	3,5
WS Viladrau	1/11/2008	11	15,6	8,7	83	62	901	24,4	5,3
WS Viladrau	2/11/2008	8,3	11,6	1,1	91	79	900	89,9	2,1
WS Viladrau	3/11/2008	4,8	12	0,1	80	52	903	0,7	13,5
WS Viladrau	4/11/2008	6,2	12	2,5	75	42	903	0	4,8
WS Viladrau	5/11/2008	5,7	10	2,4	87	72	907	0	5,9
WS Viladrau	6/11/2008	6,7	11	3,8	88	70	908	0	5,1
WS Viladrau	7/11/2008	7,4	15,9	2,6	86	44	911	0	7,4
WS Viladrau	8/11/2008	7	14,5	3,3	88	56	916	0	6,3
WS Viladrau	9/11/2008	7,8	15,5	3,4	77	51	919	0,1	11,5
WS Viladrau	10/11/2008	9	15,9	3,5	72	48	918	0	10,9
WS Viladrau	11/11/2008	8,8	11,9	5,9	83	74	913	0	5,4
WS Viladrau	12/11/2008	6,1	7,7	3,7	94	90	909	8,5	1,3
WS Viladrau	13/11/2008	4,5	10,9	0,7	77	47	910	0,1	8,2
WS Viladrau	14/11/2008	5,5	13,8	0,1	50	24	913	0,1	10,9
WS Viladrau	15/11/2008	7,3	15,5	2,5	54	30	915	0	11
WS Viladrau	16/11/2008	7,5	14,7	2,1	58	35	916	0	11
WS Viladrau	17/11/2008	7,6	16,6	2,6	67	28	916	0	10,7
WS Viladrau	18/11/2008	4,4	7,7	1,4	89	77	912	0	4
WS Viladrau	19/11/2008	4,4	10,3	1	88	70	913	0,1	6,2
WS Viladrau	20/11/2008	5,1	12,8	1,2	87	62	914	0,1	9,7
WS Viladrau	21/11/2008	6,1	10,1	1,9	73	55	912	0	10,1
WS Viladrau	22/11/2008	7,8	11,6	4,6	75	54	905	0	5,5
WS Viladrau	23/11/2008	5,7	11,7	1,5	80	57	904	0	9,7
WS Viladrau	24/11/2008	4	8,8	-2	80	59	894	0	7,1
WS Viladrau	25/11/2008	1,6	8,4	-3,2	76	34	905	0,2	9,8
WS Viladrau	26/11/2008	-1	5,4	-4,6	62	33	912	0	10,2
WS Viladrau	27/11/2008	0,3	4,4	-4,5	82	65	912	0,6	3
WS Viladrau	28/11/2008	0,7	6	-1,9	84	58	899	1,3	7,4
WS Viladrau	29/11/2008	2,2	5,4	-1,4	77	48	890	5,2	2,1
WS Viladrau	30/11/2008	1,5	5,4	0,2	69	56	891	0	7
WS Viladrau	1/12/2008	1,1	5,2	-1,4	75	55	898	0	8,3
WS Viladrau	2/12/2008	1,1	8,1	-2,6	72	38	906	0	9,1
WS Viladrau	3/12/2008	1	5,3	-2,9	67	41	905	0	7,7
WS Viladrau	4/12/2008	2,6	7,6	-1,5	79	51	901	0	5,7
WS Viladrau	5/12/2008	5,6	11,3	0,7	76	61	904	0	6,8
WS Viladrau	6/12/2008	3,9	10	-0,8	80	55	909	0	5,9
WS Viladrau	7/12/2008	4,8	10	1,7	92	71	912	0	5,6
WS Viladrau	8/12/2008	4	5,1	3,1	92	83	913	0,1	2,1
WS Viladrau	9/12/2008	5,3	6,6	3,7	88	70	909	12,3	1,7
WS Viladrau	10/12/2008	0	4,4	-5,2	82	57	900	7,4	3,4
WS Viladrau	11/12/2008	-1,5	5,8	-6	53	20	901	0	10,4
WS Viladrau	12/12/2008	1,3	7,6	-3,3	74	42	904	0	9
WS Viladrau	13/12/2008	2,3	6,3	-0,3	83	54	904	4	6,9
WS Viladrau	14/12/2008	0,2	2	-1,1	94	88	890	1,9	0,7
WS Viladrau	15/12/2008	1	3,9	-1,3	80	56	896	3,3	0,9
WS Viladrau	16/12/2008	3,2	4,9	2	84	62	900	12,1	2,2
WS Viladrau	17/12/2008	3,2	10	0,4	77	44	905	0	6,7
WS Viladrau	18/12/2008	4,2	10,7	0,8	61	33	911	0,1	8,1
WS Viladrau	19/12/2008	4,6	10,3	1,3	73	49	918	0	7,1
WS Viladrau	20/12/2008	7,5	15,4	1,5	52	22	920	0	7,6
WS Viladrau	21/12/2008	10	19,6	4,5	34	14	921	0	9
WS Viladrau	22/12/2008	10,3	18,7	5,5	20	11	921	0	9
WS Viladrau	23/12/2008	8	15,2	3,6	39	17	918	0	8,8
WS Viladrau	24/12/2008	7,3	15,5	2,4	44	18	917	0	8,8
WS Viladrau	25/12/2008	4,4	12,5	-0,7	64	29	912	0	8,1
WS Viladrau	26/12/2008	0,5	2,1	-1,4	90	72	905	15,8	0,6
WS Viladrau	27/12/2008	3,3	4	1	97	96	908	81	0,5
WS Viladrau	28/12/2008	1,1	3,2	-0,1	97	97	911	19,9	1,1
WS Viladrau	29/12/2008	1,1	4,2	0	97	96	914	2,5	1,6
WS Viladrau	30/12/2008	5,8	10	2,9	89	71	916	0,2	8,8
WS Viladrau	31/12/2008	6,5	10,7	4,5	77	51	916	0,3	7,9
WS Viladrau	1/1/2009	5,9	8,8	3,6	79	58	911	0	6,5
WS Viladrau	2/1/2009	4,8	6,9	3	92	85	909	0	2,7
WS Viladrau	3/1/2009	2,8	4,9	1,3	95	87	906	0	1,9
WS Viladrau	4/1/2009	1,3	7,5	-2,2	87	56	907	0,2	9,6
WS Viladrau	5/1/2009	-0,5	3,9	-3,1	93	74	906	0,2	7,1
WS Viladrau	6/1/2009	-1,6	0,1	-4	95	88	901	25,5	1,5
WS Viladrau	7/1/2009	-3,7	0,8	-7,4	92	78	903	0	1,3
WS Viladrau	8/1/2009	-3,8	1,3	-8,5	82	62	909	0	4,6
WS Viladrau	9/1/2009	0,7	2	-2,3	91	65	909	8,2	1,5
WS Viladrau	10/1/2009	1,5	2,6	0,1	95	90	916	27,7	0,6
WS Viladrau	11/1/2009	3,3	9,8	0,2	80	54	918	0	9,7
WS Viladrau	12/1/2009	3,4	11	-0,3	56	30	917	0	9,9
WS Viladrau	13/1/2009	2,6	9,6	-1,3	60	29	911	0	10,2
WS Viladrau	14/1/2009	2,5	9,8	-1,6	67	30	906	0	8,6
WS Viladrau	15/1/2009	1,3	6,5	-2,1	77	42	908	0	7,4
WS Viladrau	16/1/2009	2,6	7,2	-0,1	84	66	912	0	6,1
WS Viladrau	17/1/2009	2,6	8,8	-0,2	85	49	913	0,1	9,2
WS Viladrau	18/1/2009	3,7	8,4	-0,8	69	48	910	0	9,6
WS Viladrau	19/1/2009	8,2	10,7	4,1	75	65	906	1,2	9
WS Viladrau	20/1/2009	2,6	7,2	-1,8	85	55	895	0	6,3
WS Viladrau	21/1/2009	-0,3	6,8	-3,9	80	46	903	0,2	11,3
WS Viladrau	22/1/2009	1,5	6,2	-3,2	79	61	902	0,4	7,7
WS Viladrau	23/1/2009	8,6	12,7	2,3	83	69	894	0,2	7
WS Viladrau	24/1/2009	5,6	10,2	1,7	63	42	894	1,1	6,5
WS Viladrau	25/1/2009	3	8,3	-0,8	66	45	894	0	11,2
WS Viladrau	26/1/2009	1,7	7,9	-2,1	79	47	896	0,6	11,7
WS Viladrau	27/1/2009	2,8	9,8	-1,4	62	36	902	0	11,7
WS Viladrau	28/1/2009	5,1	11	-0,1	38	12	903	0	10
WS Viladrau	29/1/2009	5	12,1	0,7	80	51	906	0	11,4
WS Viladrau	30/1/2009	4,9	10,8	0,5	92	67	906	0,1	9,1
WS Viladrau	31/1/2009	5,8	7,2	4	96	94	902	36,8	1,5
WS Viladrau	1/2/2009	3,8	5,4	0,2	95	83	892	9,2	1,9
WS Viladrau	2/2/2009	3,9	6,8	0,1	95	84	887	8,9	4,2
WS Viladrau	3/2/2009	2,9	5	0,6	89	62	892	18,1	3,2
WS Viladrau	4/2/2009	5,4	10,1	2	66	49	891	0	13,3
WS Viladrau	5/2/2009	5,7	8,8	2,4	68	47	891	0	7,4
WS Viladrau	6/2/2009	3,5	7,5	-0,2	80	57	888	1,4	7,5
WS Viladrau	7/2/2009	0,9	7,2	-2,6	76	37	890	3,2	13,5
WS Viladrau	8/2/2009	1,3	6,7	-2,6	48	25	902	0	11,6
WS Viladrau	9/2/2009	5,5	12	-1,5	74	48	905	0	12,1
WS Viladrau	10/2/2009	5,7	10,5	1,3	74	51	907	6,1	6,2
WS Viladrau	11/2/2009	0,5	4,3	-1,8	72	38	908	0	6,2
WS Viladrau	12/2/2009	2,4	9,1	-1,8	62	26	907	0	14,5
WS Viladrau	13/2/2009	1,4	8,6	-2,8	80	44	908	0,2	15,3
WS Viladrau	14/2/2009	1,9	5,5	-1,2	87	74	910	0,2	10,1
WS Viladrau	15/2/2009	0,4	1,9	-2,1	83	62	912	0	4,4
WS Viladrau	16/2/2009	1,5	6,8	-1,2	78	55	912	0	10,9
WS Viladrau	17/2/2009	4,1	12,2	-1,7	73	34	912	0,1	15,1
WS Viladrau	18/2/2009	7	15,8	2	58	29	909	0	15,4
WS Viladrau	19/2/2009	4,8	12,6	0,3	85	36	913	0	13,5
WS Viladrau	20/2/2009	3,8	10,8	0	78	49	916	0,1	10,5
WS Viladrau	21/2/2009	3,5	8,4	0,3	78	48	916	0	15,1
WS Viladrau	22/2/2009	4,7	13,7	-0,1	77	46	916	0,1	12,5
WS Viladrau	23/2/2009	5,6	12,3	0,9	75	48	911	0	14,6
WS Viladrau	24/2/2009	4,5	10,7	-0,2	84	62	911	0,2	13,8
WS Viladrau	25/2/2009	3,9	10	0	76	41	917	0	14,7
WS Viladrau	26/2/2009	7	15,3	1,3	70	41	917	0,1	16,7
WS Viladrau	27/2/2009	9,3	16,7	2,8	43	19	913	0	17,1
WS Viladrau	28/2/2009	7,9	12	4,4	58	24	908	0	10
WS Viladrau	1/3/2009	4,9	5,9	3,4	90	80	905	2,1	2,3
WS Viladrau	2/3/2009	5,1	7,6	2,6	91	79	909	8,2	4,5
WS Viladrau	3/3/2009	4,8	7,5	3,3	88	72	908	0,1	6,1
WS Viladrau	4/3/2009	3,1	7	-0,6	87	69	899	1,8	5,4
WS Viladrau	5/3/2009	0,8	8	-3,3	69	37	883	0	15,4
WS Viladrau	6/3/2009	3,3	10,9	-1,4	42	18	897	0	19,2
WS Viladrau	7/3/2009	6	13,8	-0,6	47	25	906	0	19,6
WS Viladrau	8/3/2009	8,4	16,9	2,5	63	37	908	0	19,7
WS Viladrau	9/3/2009	6,9	14,5	4,1	85	46	914	0	11,9
WS Viladrau	10/3/2009	8,1	14,8	4,8	71	38	913	0	17,6
WS Viladrau	11/3/2009	6,1	10,3	3,5	84	64	913	0	8,5
WS Viladrau	12/3/2009	8,3	14,5	1,7	77	56	916	0	18,5
WS Viladrau	13/3/2009	12,5	21,7	5,8	49	17	915	0	20,4
WS Viladrau	14/3/2009	13,1	19,2	8,6	50	32	914	0	19,6
WS Viladrau	15/3/2009	11,6	19,3	6,4	54	30	915	0	19,8
WS Viladrau	16/3/2009	9	12,7	4,7	44	22	917	0	21,3
WS Viladrau	17/3/2009	7,6	14,1	2,4	57	33	918	0	21,4
WS Viladrau	18/3/2009	9,2	15,2	4,1	65	47	916	0	20,9
WS Viladrau	19/3/2009	10,4	16,7	5	59	36	911	0	21,1
WS Viladrau	20/3/2009	8,1	15,6	0,4	57	33	911	0	21,8
WS Viladrau	21/3/2009	4,6	12,9	-2,6	70	37	912	0	21,4
WS Viladrau	22/3/2009	5,9	14,5	-1,9	66	35	914	0	20,4
WS Viladrau	23/3/2009	9,4	18,2	2,6	51	17	914	0	22,4
WS Viladrau	24/3/2009	7,8	15,1	2,1	59	25	908	0	19
WS Viladrau	25/3/2009	6,4	14,9	-1,3	61	24	906	0	23,8
WS Viladrau	26/3/2009	8,7	17	1,5	61	30	908	0	22,4
WS Viladrau	27/3/2009	10,5	19,2	3,8	66	26	906	0	23
WS Viladrau	28/3/2009	7,5	14	2,9	77	25	898	22,9	2,9
WS Viladrau	29/3/2009	5,6	12,1	2	83	52	900	7,2	11,6
WS Viladrau	30/3/2009	4,5	8	2,2	85	52	905	1,9	6
WS Viladrau	31/3/2009	4,3	6	3	81	53	904	32,3	2,8
WS Viladrau	1/4/2009	5,9	9,4	3,6	83	63	903	7,1	8,3
WS Viladrau	2/4/2009	5,3	7,4	3,1	90	81	907	7,2	3,9
WS Viladrau	3/4/2009	6,5	10,5	2,2	79	59	911	0,1	12,5
WS Viladrau	4/4/2009	8,2	14,8	2,7	77	45	913	0	14,1
WS Viladrau	5/4/2009	9,2	15,5	4,5	79	53	913	0,1	15,1
WS Viladrau	6/4/2009	10,4	18,3	4,4	70	43	909	0	20,6
WS Viladrau	7/4/2009	6,7	9,6	3,8	85	62	904	27,1	4,6
WS Viladrau	8/4/2009	6,3	8,6	3,8	81	72	909	0,3	5
WS Viladrau	9/4/2009	8,5	14,2	3,7	83	57	908	0	22,5
WS Viladrau	10/4/2009	5,9	7,3	3,9	95	92	904	7,4	3,1
WS Viladrau	11/4/2009	5,4	9,8	2,2	87	64	899	19,9	13,1
WS Viladrau	12/4/2009	4,5	6,7	1,1	91	83	902	6,6	5,9
WS Viladrau	13/4/2009	10,1	17	5,4	72	42	902	0	17,7
WS Viladrau	14/4/2009	10,6	17,9	4,4	66	38	902	0	21
WS Viladrau	15/4/2009	9	13,6	3,9	68	44	901	3,9	14,7
WS Viladrau	16/4/2009	7,8	14,1	2,6	70	38	903	0,7	19,5
WS Viladrau	17/4/2009	5,9	11,1	2,4	77	62	905	11,9	13,4
WS Viladrau	18/4/2009	6,1	11	2,3	79	56	906	4,9	10,4
WS Viladrau	19/4/2009	7,1	13,3	2,7	74	41	911	2,5	13,8
WS Viladrau	20/4/2009	7,4	14,5	2,5	79	41	910	2,7	13,7
WS Viladrau	21/4/2009	11,3	18,1	4,7	61	34	911	0,4	21
WS Viladrau	22/4/2009	13,7	21,2	7,8	48	26	912	0	24,5
WS Viladrau	23/4/2009	15,2	24	6,8	44	14	911	0	28,6
WS Viladrau	24/4/2009	12,2	17,3	7,2	63	40	908	0	27,5
WS Viladrau	25/4/2009	9,4	13,9	6,6	85	63	904	0	16,9
WS Viladrau	26/4/2009	8	12,4	5	92	60	902	19,2	9,2
WS Viladrau	27/4/2009	7,8	16,1	2,5	79	37	901	0,2	21,3
WS Viladrau	28/4/2009	8,8	15,8	4	75	43	904	0	22,2
WS Viladrau	29/4/2009	7,4	13,9	2,5	82	56	909	0	16,2
WS Viladrau	30/4/2009	8,8	14,4	4,1	84	66	909	14,7	19,3
WS Viladrau	1/5/2009	10	16,6	5,7	70	31	914	10,9	18,7
WS Viladrau	2/5/2009	12,6	19,1	5,8	55	34	916	0	29,8
WS Viladrau	3/5/2009	12,9	19	6,7	61	36	915	0	24,5
WS Viladrau	4/5/2009	12,5	18,7	7,7	63	34	915	0	16,6
WS Viladrau	5/5/2009	12,6	18,9	6	68	40	915	0	26,6
WS Viladrau	6/5/2009	15,5	21,3	9,4	58	36	915	0	29,3
WS Viladrau	7/5/2009	17,4	25,4	10,1	51	28	913	0	27
WS Viladrau	8/5/2009	16,2	23	9,4	49	26	912	0	22,3
WS Viladrau	9/5/2009	13,8	18,2	9,9	65	33	911	0	22,5
WS Viladrau	10/5/2009	14,8	20,5	10,2	76	58	910	0,2	24,5
WS Viladrau	11/5/2009	15,7	20,3	9,4	65	34	909	0	21
WS Viladrau	12/5/2009	17,1	22,2	11,8	68	42	908	0	27,6
WS Viladrau	13/5/2009	15,6	21	10,4	70	43	909	0,1	12,5
WS Viladrau	14/5/2009	12	17,5	8	87	62	904	8,1	10,9
WS Viladrau	15/5/2009	9,6	14,8	5,1	84	55	907	0,2	19,2
WS Viladrau	16/5/2009	13,8	21,1	4,7	56	26	909	0	31,2
WS Viladrau	17/5/2009	16,8	24,4	8,9	46	30	911	0	28
WS Viladrau	18/5/2009	13,9	20,2	8,6	77	58	912	0	20,1
WS Viladrau	19/5/2009	16,2	23,1	8	63	33	913	0	30,8
WS Viladrau	20/5/2009	17,1	23,3	9,8	63	42	914	0	26,9
WS Viladrau	21/5/2009	20,8	25,4	14	46	20	912	0	28,1
WS Viladrau	22/5/2009	22,7	28,3	14,7	45	17	910	0	20,6
WS Viladrau	23/5/2009	22	28,7	15,4	51	22	911	0	21,6
WS Viladrau	24/5/2009	20	26,4	14,7	63	35	912	0	21,7
WS Viladrau	25/5/2009	17,9	23,7	11,6	65	36	911	0	24,3
WS Viladrau	26/5/2009	15,5	24,2	11,2	76	32	914	0	21,7
WS Viladrau	27/5/2009	14,8	22,3	7,8	62	27	917	0	30
WS Viladrau	28/5/2009	17	24,4	8,9	52	30	917	0	28,3
WS Viladrau	29/5/2009	16,9	23,9	9	65	35	915	0	31,3
WS Viladrau	30/5/2009	17,6	24,3	10,5	64	40	909	0	30,7
WS Viladrau	31/5/2009	14	21,8	8,9	72	47	909	10,7	20,7
WS Viladrau	1/6/2009	15,8	24,6	8,6	73	38	909	6	25,8
WS Viladrau	2/6/2009	16,3	23,9	10,1	67	32	910	0,1	26
WS Viladrau	3/6/2009	18,1	25,9	10,7	64	31	909	0	27,7
WS Viladrau	4/6/2009	17,9	24,8	11,8	67	43	907	0	25,6
WS Viladrau	5/6/2009	15	19,9	10,1	80	55	904	4,9	10,4
WS Viladrau	6/6/2009	14,4	20,3	8,9	67	38	900	0,2	26,6
WS Viladrau	7/6/2009	13,9	20,1	8,2	69	52	905	0	22,2
WS Viladrau	8/6/2009	15,6	23,1	8	59	37	905	0	25,5
WS Viladrau	9/6/2009	15,7	22,5	8,9	56	27	911	0	29,8
WS Viladrau	10/6/2009	18,6	26,1	9,1	51	30	913	0	30,6
WS Viladrau	11/6/2009	17,9	23,8	11,6	68	53	916	0	31,5
WS Viladrau	12/6/2009	19,4	27	10	68	47	916	0	31,6
WS Viladrau	13/6/2009	23	33,4	13,2	52	17	915	0	30
WS Viladrau	14/6/2009	24,1	30,8	16,8	48	30	915	0	23,9
WS Viladrau	15/6/2009	21,9	29,4	15,7	55	27	913	0	20,8
WS Viladrau	16/6/2009	20,7	27,7	15,9	67	45	915	0	21,8
WS Viladrau	17/6/2009	21,6	29,2	14,3	64	38	915	0	29,9
WS Viladrau	18/6/2009	22,2	29,6	14,6	56	32	915	0	29,7
WS Viladrau	19/6/2009	20,2	30	13,8	74	32	914	15,2	16,2
WS Viladrau	20/6/2009	15,8	19,7	12,1	89	76	912	3,5	9,9
WS Viladrau	21/6/2009	14,8	21,8	7,2	75	41	912	0	25
WS Viladrau	22/6/2009	15,9	22,5	10	76	52	912	0	19,2
WS Viladrau	23/6/2009	16,3	23,7	9,4	69	28	910	0	28,2
WS Viladrau	24/6/2009	17,5	25,5	9,6	79	47	907	0	22,3
WS Viladrau	25/6/2009	16,3	23,3	12	73	43	907	3,1	19,9
WS Viladrau	26/6/2009	18	25,6	11,8	62	37	909	0	26,4
WS Viladrau	27/6/2009	18,7	26,5	11,3	67	36	909	0	29,5
WS Viladrau	28/6/2009	20,2	27,4	11,5	66	39	910	0	27,3
WS Viladrau	29/6/2009	22,1	31,6	15,1	50	26	912	0	27,1
WS Viladrau	30/6/2009	20	30,1	15,4	67	36	915	35,8	18,4
WS Viladrau	1/7/2009	20,5	30,1	15	67	34	915	4,8	24,5
WS Viladrau	2/7/2009	21,2	27,6	14,6	63	34	913	0,1	25,8
WS Viladrau	3/7/2009	21,8	29,4	14,5	63	37	911	0	29,1
WS Viladrau	4/7/2009	21,5	28,6	15,9	64	41	909	0	27,5
WS Viladrau	5/7/2009	20,1	29,1	14,8	68	42	907	12,1	20,9
WS Viladrau	6/7/2009	17,9	24,5	13,7	81	54	908	3,3	15,2
WS Viladrau	7/7/2009	16,1	20,5	13,2	87	73	910	9,2	10,1
WS Viladrau	8/7/2009	14,9	17,1	11,6	84	71	912	0,7	7,6
WS Viladrau	9/7/2009	15	21,6	10,7	83	57	912	0	11,7
WS Viladrau	10/7/2009	17,2	24	12,9	77	47	912	0	26,5
WS Viladrau	11/7/2009	18,9	27,2	11	75	46	912	0	28,3
WS Viladrau	12/7/2009	22,1	30,2	15,5	73	41	911	0,1	28,9
WS Viladrau	13/7/2009	22,3	29,9	14,4	52	25	910	0	30,4
WS Viladrau	14/7/2009	20,8	27,4	15,7	71	32	910	0,1	26,8
WS Viladrau	15/7/2009	20,9	27,3	14,5	77	54	915	0,1	27,1
WS Viladrau	16/7/2009	22,5	30,9	15,8	64	29	915	0,2	29,7
WS Viladrau	17/7/2009	19,1	26,2	10,7	65	32	912	0,4	25,9
WS Viladrau	18/7/2009	15,1	24,7	7,5	52	19	915	0	30,7
WS Viladrau	19/7/2009	17,1	25,9	9	69	36	915	0	27,2
WS Viladrau	20/7/2009	20,7	30	11,3	47	22	915	0	26,8
WS Viladrau	21/7/2009	22,8	30,7	15,2	38	20	914	1	28,6
WS Viladrau	22/7/2009	26,3	31,6	16,3	37	17	912	2,8	25,9
WS Viladrau	23/7/2009	27,4	31,9	19	34	19	911	0	29,1
WS Viladrau	24/7/2009	23,3	31,5	15,6	48	13	915	0	29,8
WS Viladrau	25/7/2009	19,9	28,3	13,8	59	21	917	0	29,6
WS Viladrau	26/7/2009	21,3	29,1	12,8	68	46	915	0	29
WS Viladrau	27/7/2009	21,9	32,8	15,6	54	24	913	0	25,5
WS Viladrau	28/7/2009	21	28	14,4	67	40	914	0	26,8
WS Viladrau	29/7/2009	23,8	33,6	15,2	57	21	913	0	28,3
WS Viladrau	30/7/2009	21,2	31,2	14,4	73	28	916	0	24,5
WS Viladrau	31/7/2009	21,7	31,6	12,6	65	30	914	0	27,8
WS Viladrau	1/8/2009	22,1	31,9	14,1	61	25	911	0	28,4
WS Viladrau	2/8/2009	19	26,9	14,1	72	29	910	3,6	23,5
WS Viladrau	3/8/2009	16,3	20,3	13,8	78	61	912	0	9,3
WS Viladrau	4/8/2009	20,7	30	11,6	67	32	912	0	27,1
WS Viladrau	5/8/2009	22,1	28,8	14,5	66	45	912	0	28
WS Viladrau	6/8/2009	24,3	33,8	16,6	52	22	912	0	27,3
WS Viladrau	7/8/2009	20,1	30	14,5	71	41	912	14,2	15,1
WS Viladrau	8/8/2009	18,8	26,4	13,4	76	46	911	1	19,9
WS Viladrau	9/8/2009	17,1	24,2	14,3	86	57	911	4,8	9,3
WS Viladrau	10/8/2009	18	24,8	14,2	82	58	914	0,1	19,2
WS Viladrau	11/8/2009	20,2	27,9	13,3	71	39	915	0	26,3
WS Viladrau	12/8/2009	20,6	27,1	15,3	67	41	914	0	20,3
WS Viladrau	13/8/2009	21,6	30,5	15,2	61	26	912	0	24,6
WS Viladrau	14/8/2009	22,4	30	15,7	54	23	912	0	22,2
WS Viladrau	15/8/2009	22,1	28,9	15,9	57	31	914	0	26,5
WS Viladrau	16/8/2009	23,2	30,5	16,9	52	22	915	0	26,9
WS Viladrau	17/8/2009	24,7	34,5	16,9	40	19	913	0	25,5
WS Viladrau	18/8/2009	25	35,1	17,3	33	19	914	0	25,7
WS Viladrau	19/8/2009	24,8	34,2	17,2	33	11	915	0	26,4
WS Viladrau	20/8/2009	24,3	34,7	17,2	38	15	916	0	24,8
WS Viladrau	21/8/2009	22,1	28,8	16,2	57	35	916	0	24,6
WS Viladrau	22/8/2009	21,9	31,7	15,1	67	34	914	0	23,7
WS Viladrau	23/8/2009	23	32,9	15,7	61	26	913	0	25,2
WS Viladrau	24/8/2009	23,3	33,4	14,6	45	18	908	0	24,9
WS Viladrau	25/8/2009	19,3	25,8	14,8	71	41	909	0,1	13,4
WS Viladrau	26/8/2009	19	26,4	14,7	79	42	912	1	13,4
WS Viladrau	27/8/2009	20,5	28,7	14,3	70	40	914	0,1	21,8
WS Viladrau	28/8/2009	20,6	28,2	14,2	69	36	913	0	16,7
WS Viladrau	29/8/2009	19,1	23,5	13,9	76	56	913	0	16,5
WS Viladrau	30/8/2009	17,4	24,4	11,7	77	51	913	0,1	19,5
WS Viladrau	31/8/2009	20,4	28,6	12,4	73	40	912	0	23,5
WS Viladrau	1/9/2009	22,1	29,1	16	71	44	913	0	23,4
WS Viladrau	2/9/2009	20,4	27,2	16	74	45	912	0	13,7
WS Viladrau	3/9/2009	18,4	23,3	15,4	83	65	910	0	13,5
WS Viladrau	4/9/2009	17,6	23,7	12,7	82	57	913	0	12,3
WS Viladrau	5/9/2009	16	23,1	11	66	33	914	0	19,6
WS Viladrau	6/9/2009	16,2	23,8	9,8	67	38	915	0	24,3
WS Viladrau	7/9/2009	16,7	23,8	10,5	56	26	916	0	24
WS Viladrau	8/9/2009	16,5	23,6	11	59	31	915	0	22,3
WS Viladrau	9/9/2009	16,8	24,8	9,1	53	21	915	0	23,6
WS Viladrau	10/9/2009	18	26	11	59	31	916	0	18,6
WS Viladrau	11/9/2009	16,9	25,6	11,7	63	33	915	0	17,5
WS Viladrau	12/9/2009	15	23,8	10,5	72	38	912	7,4	11,4
WS Viladrau	13/9/2009	15,3	21,4	12,7	76	48	910	6	10,9
WS Viladrau	14/9/2009	13,7	19,2	10,1	85	60	907	5,1	10,4
WS Viladrau	15/9/2009	10,3	12,8	7,8	80	66	904	0,5	4,1
WS Viladrau	16/9/2009	11,5	19,1	5,5	71	39	905	0	14,2
WS Viladrau	17/9/2009	12,8	18,2	7,1	80	52	906	33,6	13,1
WS Viladrau	18/9/2009	13	19,4	8,9	74	46	907	1,1	16,3
WS Viladrau	19/9/2009	11,7	17	8,3	81	57	912	0	10,6
WS Viladrau	20/9/2009	12	18,1	8	86	59	913	12,6	9,6
WS Viladrau	21/9/2009	13,6	19,7	8	77	48	914	1,4	14,9
WS Viladrau	22/9/2009	15,5	19,8	11	71	56	917	0,1	10,1
WS Viladrau	23/9/2009	15,9	20,7	10,7	70	54	917	0	15,2
WS Viladrau	24/9/2009	16,8	26,2	10,4	59	26	915	0	19,9
WS Viladrau	25/9/2009	15,9	21,8	10,2	74	52	914	0	18,6
WS Viladrau	26/9/2009	14,9	21,6	10,4	75	48	915	0	14,2
WS Viladrau	27/9/2009	14,1	19,8	10,5	80	59	915	0	11,7
WS Viladrau	28/9/2009	14,4	19,6	9,6	73	55	915	0,1	12,8
WS Viladrau	29/9/2009	15,3	21,4	10,7	63	40	914	0	18,3
WS Viladrau	30/9/2009	14,9	21,2	10,5	74	51	911	0	11,2
WS Viladrau	1/10/2009	14,3	21,1	10,5	82	51	910	4	8,1
WS Viladrau	2/10/2009	14,4	21,7	9,6	84	57	910	0,2	14,5
WS Viladrau	3/10/2009	13,1	21,1	7,6	80	48	911	0	13,5
WS Viladrau	4/10/2009	14,1	22,6	7,5	68	31	911	0	17,3
WS Viladrau	5/10/2009	19,2	27,5	10,4	49	28	912	0,1	17,4
WS Viladrau	6/10/2009	19,5	27,2	13	42	21	914	0	17,3
WS Viladrau	7/10/2009	20,3	28,6	12,9	43	19	913	0	16,7
WS Viladrau	8/10/2009	18,3	25,7	12	61	37	910	0,2	13,5
WS Viladrau	9/10/2009	15	23,4	11,4	82	41	911	0	13,6
WS Viladrau	10/10/2009	13,8	18,7	10,2	87	67	912	0	7,4
WS Viladrau	11/10/2009	14	22,5	9,1	78	37	912	0,1	14,7
WS Viladrau	12/10/2009	13,3	19,7	7,5	75	32	912	0,1	13,5
WS Viladrau	13/10/2009	12,4	21,7	6,6	60	16	913	0	16,6
WS Viladrau	14/10/2009	11,5	17,9	6,4	63	39	911	0	13,4
WS Viladrau	15/10/2009	9,2	15	2,7	63	23	909	0,1	14,7
WS Viladrau	16/10/2009	7,3	14,1	2,7	59	36	912	0,1	16
WS Viladrau	17/10/2009	7,7	16,1	1,5	59	31	910	0	16
WS Viladrau	18/10/2009	6,7	15,8	1,1	58	18	908	0,3	16,1
WS Viladrau	19/10/2009	8,6	14,1	2,2	76	58	907	0	13,4
WS Viladrau	20/10/2009	11,2	12,5	9,9	86	72	903	25,2	2,7
WS Viladrau	21/10/2009	10,4	14,9	7,7	81	65	897	41,3	6
WS Viladrau	22/10/2009	8	11,1	4,6	82	63	900	17,2	2,7
WS Viladrau	23/10/2009	10,3	18,1	4,7	68	31	909	0,2	14,7
WS Viladrau	24/10/2009	13,1	20,3	7,9	81	58	911	0	14,1
WS Viladrau	25/10/2009	14,7	20,7	11,2	82	59	911	0	8,6
WS Viladrau	26/10/2009	14	21,1	9,4	84	54	912	0	12,4
WS Viladrau	27/10/2009	12,8	19	7,9	88	63	913	0,2	14
WS Viladrau	28/10/2009	13,3	20,5	9,7	84	55	913	0	13,4
WS Viladrau	29/10/2009	14,4	22	9,6	74	34	913	0,3	12,9
WS Viladrau	30/10/2009	13,3	20,2	8,4	75	48	915	0	12,9
WS Viladrau	31/10/2009	12,4	18	8,6	85	66	917	0,1	8,2
WS Viladrau	1/11/2009	13,4	19,6	8,3	81	58	916	0,1	11,6
WS Viladrau	2/11/2009	10,7	14,1	5,3	78	57	905	0,8	6,1
WS Viladrau	3/11/2009	8,8	15,7	4,3	76	57	902	0,1	11
WS Viladrau	4/11/2009	8,6	15,2	4	78	52	898	0	7,6
WS Viladrau	5/11/2009	5,9	11,1	1,1	71	51	899	0	11,1
WS Viladrau	6/11/2009	5	12,9	0,5	80	37	903	0	12,1
WS Viladrau	7/11/2009	5,7	13	2	79	57	903	1	10,4
WS Viladrau	8/11/2009	3,3	9,9	-0,1	77	54	899	0	10,9
WS Viladrau	9/11/2009	3,9	12,6	0,2	59	27	903	0,1	10,3
WS Viladrau	10/11/2009	4,1	9,6	-0,2	56	28	904	0	9,6
WS Viladrau	11/11/2009	6,9	13,2	1,1	76	60	905	0	8,8
WS Viladrau	12/11/2009	9,5	14,4	5,2	77	59	907	0	6,9
WS Viladrau	13/11/2009	12,5	15,9	8,6	49	20	910	0	6,5
WS Viladrau	14/11/2009	14,2	19,9	9,6	45	20	910	0	10
WS Viladrau	15/11/2009	15	19,8	11,9	50	30	910	0	10,8
WS Viladrau	16/11/2009	16	20,2	12,1	40	22	910	0	10,5
WS Viladrau	17/11/2009	17,1	22,4	11,5	35	21	913	0	9
WS Viladrau	18/11/2009	12,3	18,8	7,2	65	42	915	0	9,2
WS Viladrau	19/11/2009	12,4	16,5	9,5	59	40	916	0	4,6
WS Viladrau	20/11/2009	10,9	16,7	7,7	63	39	919	0	9,5
WS Viladrau	21/11/2009	12,6	19,6	7,5	57	32	919	0	9,5
WS Viladrau	22/11/2009	10,1	14,9	4,9	80	51	917	0,2	7,3
WS Viladrau	23/11/2009	7,3	13,8	3,8	84	57	918	0,1	7,9
WS Viladrau	24/11/2009	8,1	15,7	3,3	71	18	918	0,2	10
WS Viladrau	25/11/2009	12,1	18,1	7	28	18	913	0	9,7
WS Viladrau	26/11/2009	9,5	15,2	3,6	65	48	912	0	9,7
WS Viladrau	27/11/2009	7,2	11,2	2,7	85	63	909	0,2	4,7
WS Viladrau	28/11/2009	4,9	10,1	0	74	48	909	0,2	10,2
WS Viladrau	29/11/2009	6,5	10,7	2,5	72	44	902	6,1	5,2
WS Viladrau	30/11/2009	1,9	5	-0,9	86	69	897	0,2	6,5
WS Viladrau	1/12/2009	2,1	9,5	-1,6	59	30	905	0	9,8
WS Viladrau	2/12/2009	5,7	12	-1,2	62	30	907	0,5	9,1
WS Viladrau	3/12/2009	7	12,1	3	82	53	903	0,1	6,3
WS Viladrau	4/12/2009	4,2	7,6	0,8	85	70	907	0,1	4,1
WS Viladrau	5/12/2009	5,2	11,4	1,5	89	69	909	0	6,9
WS Viladrau	6/12/2009	9,6	15,4	4,4	65	43	908	0	5,3
WS Viladrau	7/12/2009	9,5	15,5	6,4	74	54	908	0	6,3
WS Viladrau	8/12/2009	7,3	13	3,2	86	62	913	0	7,6
WS Viladrau	9/12/2009	7,2	13,6	3,6	85	60	917	0,1	8,6
WS Viladrau	10/12/2009	8,2	16,1	3,8	66	39	917	0,1	8,4
WS Viladrau	11/12/2009	8,4	14,7	3,2	58	38	913	0	8,8
WS Viladrau	12/12/2009	4	10	0,3	81	63	906	0	7,1
WS Viladrau	13/12/2009	0,6	4,6	-2,7	83	64	900	0	5
WS Viladrau	14/12/2009	1,3	2,3	-0,1	74	61	896	0,1	1,4
WS Viladrau	15/12/2009	-0,6	3,2	-4,6	77	49	898	0	3,7
WS Viladrau	16/12/2009	-2,4	3,4	-6,1	81	56	898	0,1	5,9
WS Viladrau	17/12/2009	-2	2,3	-4	87	67	899	0	3,9
WS Viladrau	18/12/2009	-2,9	2,8	-6,2	84	57	898	0	7,6
WS Viladrau	19/12/2009	-3,6	4,4	-7,8	50	19	898	0	9,5
WS Viladrau	20/12/2009	-3,7	4,6	-8,7	42	24	902	0	9,1
WS Viladrau	21/12/2009	3,1	7,9	-3	83	64	901	7,5	3,1
WS Viladrau	22/12/2009	8,3	13,1	6,2	77	46	891	19,5	2,8
WS Viladrau	23/12/2009	7,4	9,8	5,3	72	51	892	10,1	2,2
WS Viladrau	24/12/2009	10,8	13	7,9	76	66	890	17,4	1,6
WS Viladrau	25/12/2009	5,6	8,8	3,3	80	58	903	0	5,8
WS Viladrau	26/12/2009	3	3,9	2,3	91	78	901	5,3	2
WS Viladrau	27/12/2009	2,5	7,3	0,2	89	71	907	0,2	8,6
WS Viladrau	28/12/2009	8,6	11,1	1,9	58	29	904	0	5,8
WS Viladrau	29/12/2009	12,9	15,5	10,4	68	54	900	0	5,7
WS Viladrau	30/12/2009	11,1	13,8	6,8	65	51	898	0,2	5,2
WS Viladrau	31/12/2009	7,9	12,5	3,8	67	51	894	0,2	7,4
WS Viladrau	1/1/2010	2,4	7,5	0	72	52	900	0	5,8
WS Viladrau	2/1/2010	1,5	5,7	-2	81	57	910	0	6,3
WS Viladrau	3/1/2010	4,1	9,3	0,5	78	59	909	0	5,9
WS Viladrau	4/1/2010	3,7	6,8	0,8	90	81	902	2,2	4,2
WS Viladrau	5/1/2010	4	5	2,9	93	88	895	8	1,6
WS Viladrau	6/1/2010	-0,9	4,1	-4,9	87	70	896	0,1	5,9
WS Viladrau	7/1/2010	-1,5	0,1	-5	86	72	895	7	0,8
WS Viladrau	8/1/2010	-0,3	3,8	-2,9	72	44	890	3	1,3
WS Viladrau	9/1/2010	-3,1	1,9	-7,5	76	54	897	0	2,8
WS Viladrau	10/1/2010	-4,8	2,2	-9,3	78	47	902	0	10,2
WS Viladrau	11/1/2010	-2,9	2,4	-7	73	41	906	0	11,3
WS Viladrau	12/1/2010	-0,2	5,9	-7,2	83	56	905	5,9	6,2
WS Viladrau	13/1/2010	2,9	8,2	-0,7	80	53	902	0,6	10,1
WS Viladrau	14/1/2010	5,1	8,1	1,6	84	61	898	6,1	5
WS Viladrau	15/1/2010	4,5	12	0,2	70	28	912	0,1	9,5
WS Viladrau	16/1/2010	5,1	12,3	0,3	68	38	911	0,1	5,6
WS Viladrau	17/1/2010	6,4	8,5	5,1	85	75	914	0	2,2
WS Viladrau	18/1/2010	5,4	8,3	3,8	91	73	914	0	2,8
WS Viladrau	19/1/2010	5,6	8,3	2,5	91	83	911	0,3	3
WS Viladrau	20/1/2010	4,6	6,5	1,7	93	88	908	1,2	2,5
WS Viladrau	21/1/2010	3,2	11,2	-0,8	79	38	911	0,1	10,6
WS Viladrau	22/1/2010	4,3	10,8	0	71	40	911	0,1	10,6
WS Viladrau	23/1/2010	3	5,1	0,7	82	47	910	0	4,8
WS Viladrau	24/1/2010	4,3	7,9	2,2	88	69	912	1,6	5,2
WS Viladrau	25/1/2010	2,2	4,1	0	89	64	912	4	1,6
WS Viladrau	26/1/2010	1,7	7,8	-2,5	69	47	912	0	11,4
WS Viladrau	27/1/2010	-0,1	7,8	-4,9	75	46	910	0	6,6
WS Viladrau	28/1/2010	-1,3	6,9	-5,6	84	57	908	0	10
WS Viladrau	29/1/2010	1,5	4,1	-2	81	54	897	0	5,9
WS Viladrau	30/1/2010	2,1	8,2	-1,7	72	27	893	0	12,2
WS Viladrau	31/1/2010	-0,8	6,2	-3,4	87	50	899	0,2	7
WS Viladrau	1/2/2010	0	7,9	-4,1	81	23	912	0,2	13,4
WS Viladrau	2/2/2010	0	6,7	-4,7	80	55	913	0,2	11,8
WS Viladrau	3/2/2010	3,8	13,9	-1,9	54	18	910	0	13
WS Viladrau	4/2/2010	5,3	10,8	2	70	14	906	6,3	3,5
WS Viladrau	5/2/2010	6,5	10,6	0,5	69	49	907	0	13,4
WS Viladrau	6/2/2010	5,2	12,2	0,3	63	44	907	0	13,1
WS Viladrau	7/2/2010	4,8	10,9	0,8	63	28	905	0	13,2
WS Viladrau	8/2/2010	3,8	7,6	0,7	84	65	900	20,2	3,9
WS Viladrau	9/2/2010	1,4	3,8	-0,6	91	81	890	27,2	2,8
WS Viladrau	10/2/2010	-1	6,8	-7	81	32	893	0	13,8
WS Viladrau	11/2/2010	-5,6	-0,8	-7,7	48	27	892	0	11,6
WS Viladrau	12/2/2010	-3,4	4,1	-9,2	55	29	900	0	14,2
WS Viladrau	13/2/2010	-2,8	3,4	-7,7	84	52	899	0,2	5,8
WS Viladrau	14/2/2010	-2,9	4,4	-7,3	81	42	898	0,1	14,4
WS Viladrau	15/2/2010	-2,5	0,9	-6,6	93	85	897	6	3,5
WS Viladrau	16/2/2010	2,5	5,2	-0,6	95	92	891	29,7	2,4
WS Viladrau	17/2/2010	6	10,7	3,4	82	65	889	3,4	13
WS Viladrau	18/2/2010	5	10,5	0,7	83	66	894	10,1	12,2
WS Viladrau	19/2/2010	2,6	5,5	-0,1	92	88	893	26,5	2,9
WS Viladrau	20/2/2010	1,3	6,9	-3,9	78	55	900	0	14,2
WS Viladrau	21/2/2010	2,8	8,2	-0,4	71	41	899	1	11,1
WS Viladrau	22/2/2010	6,6	11	1,9	75	58	893	2,5	9,8
WS Viladrau	23/2/2010	8,2	12,5	6,1	66	50	896	0	13,3
WS Viladrau	24/2/2010	7,8	11,9	5	60	40	902	0	16,6
WS Viladrau	25/2/2010	9,7	13,4	7,2	64	43	901	0	11,2
WS Viladrau	26/2/2010	7,3	14,8	0,9	62	35	904	0	16,4
WS Viladrau	27/2/2010	9,3	15,5	1,9	65	48	903	0	9,9
WS Viladrau	28/2/2010	8,5	14,2	1,8	67	37	902	0	9
WS Viladrau	1/3/2010	6,4	12,8	1,2	65	42	910	0	16,3
WS Viladrau	2/3/2010	6	11,3	1,3	68	49	912	2,5	15,5
WS Viladrau	3/3/2010	3,3	5,2	1,7	91	78	905	15,8	1,6
WS Viladrau	4/3/2010	5	9,1	2,9	89	76	905	0,1	7,9
WS Viladrau	5/3/2010	4,4	8,5	1,5	61	15	910	0,3	10,9
WS Viladrau	6/3/2010	1,8	7,2	-2,6	31	11	909	0	17,5
WS Viladrau	7/3/2010	0,6	5	-3,3	71	35	903	5,9	7,8
WS Viladrau	8/3/2010	-2	-0,7	-3,1	91	74	899	48,1	0,6
WS Viladrau	9/3/2010	-2	4,9	-7	67	46	898	0	13,9
WS Viladrau	10/3/2010	-3,2	3,8	-9,6	51	29	901	0	18,8
WS Viladrau	11/3/2010	-2,5	5,5	-8,7	74	43	903	0	15
WS Viladrau	12/3/2010	-1,2	3,5	-5,3	81	61	909	0	5,6
WS Viladrau	13/3/2010	1,3	10,1	-4,2	71	32	912	0	18,6
WS Viladrau	14/3/2010	3,6	12,5	-3,8	57	26	913	0	20,6
WS Viladrau	15/3/2010	2,7	8,2	-1,4	69	52	915	0	20,4
WS Viladrau	16/3/2010	5,1	15,1	-2,4	63	25	917	0,2	21,7
WS Viladrau	17/3/2010	7,5	17,6	0,8	39	11	919	0	21,7
WS Viladrau	18/3/2010	9,2	16,4	1,3	35	10	918	0	18,1
WS Viladrau	19/3/2010	12	18,6	6,4	61	43	916	0	18,7
WS Viladrau	20/3/2010	15,4	21,3	11,1	49	29	913	0	17,8
WS Viladrau	21/3/2010	11,1	15,7	8,7	74	50	913	5,1	8,5
WS Viladrau	22/3/2010	9,2	11,5	7,6	91	78	912	11,4	6,8
WS Viladrau	23/3/2010	9,8	17,3	5,8	82	43	912	0	13,1
WS Viladrau	24/3/2010	7,2	10	4,8	90	81	906	0	8
WS Viladrau	25/3/2010	9,2	14,3	4,7	77	53	904	0	13,6
WS Viladrau	26/3/2010	9,3	15,1	5,3	53	27	908	0,1	24,6
WS Viladrau	27/3/2010	9,1	15,3	4,7	56	34	913	0	23,6
WS Viladrau	28/3/2010	9,4	17	4,3	66	35	913	0	16,6
WS Viladrau	29/3/2010	12	18,8	5,3	43	22	906	0	20,6
WS Viladrau	30/3/2010	8,8	13,6	4	59	39	903	2,1	23,7
WS Viladrau	31/3/2010	8,5	14,8	3,7	52	32	905	0	21,9
WS Viladrau	1/4/2010	4,7	9,4	0,7	80	62	909	7	10
WS Viladrau	2/4/2010	7,1	14,5	-0,2	57	30	909	0,1	22,4
WS Viladrau	3/4/2010	10,3	16,5	4,8	50	30	907	0	22,5
WS Viladrau	4/4/2010	5,7	13,2	0,9	80	46	916	24,2	16,6
WS Viladrau	5/4/2010	6,8	16	0	77	32	918	0,4	22,9
WS Viladrau	6/4/2010	8,9	15,4	3,5	59	30	914	0,1	17,5
WS Viladrau	7/4/2010	5,6	8,4	3,4	84	30	911	6,3	6
WS Viladrau	8/4/2010	6,2	10,3	2,8	80	62	914	0	7,6
WS Viladrau	9/4/2010	9,6	15,5	5,3	59	41	916	0	23,1
WS Viladrau	10/4/2010	11,2	17,4	5,5	60	36	916	0	24,8
WS Viladrau	11/4/2010	10,9	17,4	6,2	57	32	908	0	25,5
WS Viladrau	12/4/2010	4	6,7	1,6	90	69	901	14,1	3,1
WS Viladrau	13/4/2010	4,3	9,6	0,9	86	54	905	0,1	11
WS Viladrau	14/4/2010	5,4	8,7	1,7	75	53	904	0,1	9,5
WS Viladrau	15/4/2010	6,5	11,6	1,4	70	42	904	1,2	13,6
WS Viladrau	16/4/2010	7,1	12,8	2,6	76	51	908	0,1	16,2
WS Viladrau	17/4/2010	8	14,9	2,8	64	44	907	0	24,4
WS Viladrau	18/4/2010	9	15,2	2,9	68	48	907	0	15,8
WS Viladrau	19/4/2010	10,2	17,6	5,3	77	44	909	4,1	17,2
WS Viladrau	20/4/2010	11,4	18,3	5,5	68	46	911	0	20,2
WS Viladrau	21/4/2010	14,3	21,4	7,3	52	30	910	0	21,3
WS Viladrau	22/4/2010	10,4	16,1	7,1	62	42	905	1,7	10,4
WS Viladrau	23/4/2010	10,3	15,6	6,7	76	52	907	1,6	9,3
WS Viladrau	24/4/2010	11,9	17,1	6,7	77	57	913	0	15,2
WS Viladrau	25/4/2010	13,9	20,3	9,2	73	45	917	3,3	20,8
WS Viladrau	26/4/2010	13,1	20,9	9	74	47	917	5,9	15,4
WS Viladrau	27/4/2010	14	19,8	8,6	65	47	916	0	19,2
WS Viladrau	28/4/2010	15	22,9	8,2	52	31	916	0	28,7
WS Viladrau	29/4/2010	15,3	23,4	7,6	47	28	914	0	27,5
WS Viladrau	30/4/2010	13,5	19,4	8,4	63	39	909	0	26,1
WS Viladrau	1/5/2010	10,9	16,2	8,3	78	42	905	10,5	8,5
WS Viladrau	2/5/2010	10,3	15,6	6,6	87	62	905	1,2	11,8
WS Viladrau	3/5/2010	4,8	6,6	3,2	90	87	903	65	2,6
WS Viladrau	4/5/2010	3,6	9	0,7	89	66	897	32,4	7,7
WS Viladrau	5/5/2010	6,3	15,1	1,5	80	44	898	3	18,5
WS Viladrau	6/5/2010	5,9	10,7	3,3	86	56	901	0,2	11
WS Viladrau	7/5/2010	8,1	13,8	3,2	76	47	900	0	22,4
WS Viladrau	8/5/2010	11,9	18,2	6,1	68	43	902	1,9	29,5
WS Viladrau	9/5/2010	12,4	19,5	7,1	65	35	902	7	23,2
WS Viladrau	10/5/2010	14	21	8,6	65	39	900	0	28,1
WS Viladrau	11/5/2010	11,8	16,7	7,4	76	45	900	0	23,4
WS Viladrau	12/5/2010	8,3	13,6	4,1	88	75	901	13,6	10,6
WS Viladrau	13/5/2010	6,7	10,4	3,6	91	82	902	15	7,1
WS Viladrau	14/5/2010	5,5	8,9	2,5	85	69	901	3,1	8,7
WS Viladrau	15/5/2010	7,2	15,4	0,3	72	35	907	0,1	26,1
WS Viladrau	16/5/2010	8,4	15,4	1,5	67	39	913	0	21,1
WS Viladrau	17/5/2010	9,5	15	2,8	75	56	917	0	21,7
WS Viladrau	18/5/2010	12,2	18,3	4	71	49	917	0	27,9
WS Viladrau	19/5/2010	12,6	18,9	7	66	40	915	0	23,7
WS Viladrau	20/5/2010	13,3	19,9	5,4	67	39	915	0	30,2
WS Viladrau	21/5/2010	15,1	20	8,9	67	45	915	0	28,8
WS Viladrau	22/5/2010	13,9	20,6	9	75	50	913	4,2	17,9
WS Viladrau	23/5/2010	15,2	21,7	8,3	59	32	911	0	28,8
WS Viladrau	24/5/2010	16,6	23,6	8,6	42	28	911	0	32,3
WS Viladrau	25/5/2010	16,6	23,9	9,6	42	27	910	0	31,5
WS Viladrau	26/5/2010	17,5	24	10,5	52	33	907	0	30,4
WS Viladrau	27/5/2010	14,5	19,9	10,6	76	52	907	0	23,2
WS Viladrau	28/5/2010	12,1	18,2	9,9	87	62	911	40,3	9
WS Viladrau	29/5/2010	14	19,7	9	85	62	914	0,1	17
WS Viladrau	30/5/2010	16,1	21,9	9,4	76	55	914	0	22,2
WS Viladrau	31/5/2010	17,5	25,8	12,1	71	37	912	0	24,3
WS Viladrau	1/6/2010	15,6	21,6	10,6	81	54	909	0	19,7
WS Viladrau	2/6/2010	15,8	22,7	12,3	79	46	908	0	20,6
WS Viladrau	3/6/2010	16,1	21,7	9,1	76	53	908	0	24,5
WS Viladrau	4/6/2010	18,8	26,7	11	62	33	914	0	30,8
WS Viladrau	5/6/2010	21	29	13	53	27	914	0	30,9
WS Viladrau	6/6/2010	15,8	20,6	12,6	73	45	912	4	9,1
WS Viladrau	7/6/2010	17,2	23,9	10,9	77	54	910	0	29,8
WS Viladrau	8/6/2010	18,6	26,5	12,5	62	36	905	0	29,2
WS Viladrau	9/6/2010	14,7	18,1	12	90	70	900	5,3	7,9
WS Viladrau	10/6/2010	15,7	19,5	13,3	72	43	903	6,8	21,6
WS Viladrau	11/6/2010	12,7	17,6	7,6	80	46	905	9,4	12,6
WS Viladrau	12/6/2010	14,6	21	7,8	73	50	908	0	19,8
WS Viladrau	13/6/2010	14,4	23	9,5	78	50	909	24,7	22,4
WS Viladrau	14/6/2010	13,3	19,3	9,2	82	55	908	6,8	14,8
WS Viladrau	15/6/2010	12	16	9,1	85	66	905	3,4	13,9
WS Viladrau	16/6/2010	12,7	20	7,3	70	40	905	0	22,7
WS Viladrau	17/6/2010	12,7	19,6	8,3	81	48	909	0,8	18,7
WS Viladrau	18/6/2010	14,3	22,7	8,6	80	40	908	23,7	23,8
WS Viladrau	19/6/2010	13	18,8	8,8	88	59	906	20,3	17,2
WS Viladrau	20/6/2010	12,1	19	7,6	71	23	906	0	30,7
WS Viladrau	21/6/2010	12,6	19,2	6,4	65	36	910	0	31,9
WS Viladrau	22/6/2010	13,2	18,7	5,8	79	58	912	0	24,8
WS Viladrau	23/6/2010	15,6	21,7	8,7	82	62	912	0	22,6
WS Viladrau	24/6/2010	17,8	24,7	11,5	71	40	911	0	26,3
WS Viladrau	25/6/2010	18,5	24,3	11,7	65	42	910	0	31,6
WS Viladrau	26/6/2010	19,8	26	13,3	62	36	910	0	29
WS Viladrau	27/6/2010	20	26,6	14,8	62	41	913	0,8	24,2
WS Viladrau	28/6/2010	18,5	25,5	14,2	74	46	914	35,8	14,7
WS Viladrau	29/6/2010	19,1	26,8	13,3	73	46	914	0,6	19,4
WS Viladrau	30/6/2010	19,4	27,1	14,4	75	47	913	1,6	18,5
WS Viladrau	1/7/2010	20,9	28	14,7	67	40	912	0	27,8
WS Viladrau	2/7/2010	21,9	29,1	15	56	35	912	0	30,6
WS Viladrau	3/7/2010	21	27,6	15,1	67	40	914	0	28,5
WS Viladrau	4/7/2010	19	25,5	15,1	78	42	915	9,3	17
WS Viladrau	5/7/2010	20,8	27,3	13,7	72	45	915	0	27,3
WS Viladrau	6/7/2010	20,5	25,6	15	78	62	915	0	30,1
WS Viladrau	7/7/2010	21,5	26,8	14,9	79	64	914	0	30,4
WS Viladrau	8/7/2010	23,7	29,4	17	74	54	915	0	29,1
WS Viladrau	9/7/2010	23,7	29	17,7	67	34	915	0	21,2
WS Viladrau	10/7/2010	22,4	27,6	17,8	74	48	915	0	29,8
WS Viladrau	11/7/2010	23,2	30,2	16,5	63	39	914	0	29,6
WS Viladrau	12/7/2010	24	31,1	17	49	28	913	0	28,9
WS Viladrau	13/7/2010	22,6	29,6	15,6	64	45	910	0	29,7
WS Viladrau	14/7/2010	23,3	31,2	16	59	26	908	0	29,9
WS Viladrau	15/7/2010	21,4	28,5	16,2	75	41	910	0	24,7
WS Viladrau	16/7/2010	22,6	29,8	14,8	68	37	912	0	28,3
WS Viladrau	17/7/2010	21,4	29,3	15,9	73	42	916	0	21,2
WS Viladrau	18/7/2010	21,2	27	15,6	74	44	915	0	30,2
WS Viladrau	19/7/2010	20,9	27,9	15,2	72	45	914	0,3	25,6
WS Viladrau	20/7/2010	21,5	29	14,8	66	38	911	0	19,1
WS Viladrau	21/7/2010	21,3	27,9	15,8	61	36	907	0	28,5
WS Viladrau	22/7/2010	19,2	25,8	15,3	81	58	911	0	17,9
WS Viladrau	23/7/2010	17,5	24,5	12,3	81	50	915	0,3	17,1
WS Viladrau	24/7/2010	17,1	23,8	10,2	75	54	915	0	21
WS Viladrau	25/7/2010	17,6	24,9	11,6	79	41	912	0	20
WS Viladrau	26/7/2010	18,3	25,4	11,8	76	37	912	0	22,2
WS Viladrau	27/7/2010	20	27,4	12,6	65	34	914	0	25,4
WS Viladrau	28/7/2010	21,3	28,9	14,4	69	34	914	3,1	23,1
WS Viladrau	29/7/2010	18,3	23,6	15,4	87	69	911	16,4	11,4
WS Viladrau	30/7/2010	18,2	25	15,2	83	50	911	0,1	16,2
WS Viladrau	31/7/2010	20,6	26,9	15,2	75	53	912	0	25,1
WS Viladrau	1/8/2010	21,8	29,7	15,6	73	40	912	0,7	27,2
WS Viladrau	2/8/2010	18,1	25,8	13,3	84	54	912	18,7	12,1
WS Viladrau	3/8/2010	16,9	21,8	13,7	87	67	911	0	11
WS Viladrau	4/8/2010	18,1	24,7	13	81	51	909	0	19
WS Viladrau	5/8/2010	16,8	22,6	13,1	86	62	909	12	14,4
WS Viladrau	6/8/2010	17,3	24	12,4	77	45	911	0,1	24,4
WS Viladrau	7/8/2010	19,9	28,2	12,1	73	37	913	0,1	29
WS Viladrau	8/8/2010	21,2	27,5	15,5	73	35	914	0	24,3
WS Viladrau	9/8/2010	21	28,2	15,5	75	44	912	1	21,6
WS Viladrau	10/8/2010	20,3	28	14,4	78	52	912	7,8	25,8
WS Viladrau	11/8/2010	20,6	26	15,1	74	57	912	0,1	24,4
WS Viladrau	12/8/2010	18,1	25,8	12,3	73	41	910	4	18,7
WS Viladrau	13/8/2010	15,9	21,8	13	84	61	909	0	14,7
WS Viladrau	14/8/2010	15	19,6	12,3	78	56	909	0	12,8
WS Viladrau	15/8/2010	14,7	23,5	10,4	76	32	913	0	21,7
WS Viladrau	16/8/2010	16,3	22,8	9,8	71	41	915	0	27,6
WS Viladrau	17/8/2010	18,7	26,1	11,1	73	45	914	0	28
WS Viladrau	18/8/2010	20,6	27,8	14,9	76	42	910	0	21,6
WS Viladrau	19/8/2010	18,7	25,8	15,1	82	55	912	14,8	12,8
WS Viladrau	20/8/2010	19,7	25,5	15,5	81	58	918	0,1	20
WS Viladrau	21/8/2010	22,6	30,7	16	69	31	919	0	26,3
WS Viladrau	22/8/2010	24,6	31,4	18,4	46	20	917	0	26,2
WS Viladrau	23/8/2010	24,2	30,3	17,6	47	25	910	0	24,7
WS Viladrau	24/8/2010	21,3	27,4	15,5	76	49	912	0	20,2
WS Viladrau	25/8/2010	21,8	30,4	14,8	67	30	914	0	26
WS Viladrau	26/8/2010	25,2	33,3	16,2	40	24	913	0	25,8
WS Viladrau	27/8/2010	24,7	32,2	15,4	48	20	910	0	22,5
WS Viladrau	28/8/2010	18	24,7	11,7	73	49	911	0	20,6
WS Viladrau	29/8/2010	18,2	24,4	13,1	73	41	912	0,1	26,5
WS Viladrau	30/8/2010	15,7	20,2	12,2	82	54	911	0	8,8
WS Viladrau	31/8/2010	16,7	24,8	12,4	75	32	910	0	24
WS Viladrau	1/9/2010	18,4	25	11,8	76	49	908	0	24,3
WS Viladrau	2/9/2010	16,5	20,9	13,6	86	69	910	0	11,3
WS Viladrau	3/9/2010	18,3	25,6	13,3	75	47	912	0	15,3
WS Viladrau	4/9/2010	19,1	24,8	14,1	79	53	911	0	18,8
WS Viladrau	5/9/2010	19,4	27,4	12,9	75	40	911	0,1	19,8
[truncated: 3,878 more rows]
