# Supplementary material for: Surviving on the edge: present and future effects of climate warming on the common frog (Rana temporaria) population in the Montseny massif (NE Iberia)
Source: PeerJ. 2023 Jan 13;11:e14527. doi: 10.7717/peerj.14527 (PMC9841900; doi:10.7717/peerj.14527)
Supplement: Supplemental Information 10 — Montori, Albert, & Amat, Fèlix. (2022). Used Coordinates of Rana temporaria from Spain. [Data set]. Zenodo. https://doi.org/10.5281/zenodo.7186550 [file peerj-11-14527-s010.csv]

Longitude	Latitude
2.448976	41.760860
2.446042	41.759350
2.442675	41.750877
2.466177	41.777072
2.465707	41.777097
2.411610	41.836062
2.410879	41.835752
2.361522	41.839533
2.415775	41.838939
2.465504	41.774043
2.466123	41.773406
2.466132	41.773776
2.465540	41.774079
2.466193	41.773740
2.444207	41.758720
2.397438	41.835674
2.462592	41.776948
2.463986	41.774261
2.463946	41.773288
2.464585	41.773183
2.464536	41.773264
2.463987	41.774162
2.464526	41.774435
2.464263	41.774307
2.464058	41.774360
2.361522	41.839515
2.361534	41.839533
2.366357	41.832903
2.397570	41.835746
2.410854	41.835779
2.414696	41.841059
2.415858	41.839101
2.416112	41.839004
2.416220	41.839013
2.428276	41.824194
2.429392	41.826046
2.442543	41.750813
2.445243	41.753015
2.445101	41.826637
2.446235	41.753731
2.446365	41.759550
2.446467	41.826040
2.448108	41.761180
2.448155	41.761207
2.447583	41.827892
2.448481	41.762569
2.448639	41.760939
2.448674	41.761056
2.448880	41.760895
2.450055	41.757172
2.450669	41.781016
2.450984	41.780730
2.451081	41.780739
2.451297	41.780713
2.451521	41.760178
2.451367	41.778192
2.451540	41.780552
2.451576	41.780543
2.452413	41.782565
2.457179	41.772518
2.458294	41.774369
2.459983	41.773828
2.460024	41.774738
2.460218	41.774469
2.460264	41.774784
2.461365	41.774042
2.461559	41.772430
2.461795	41.772981
2.462495	41.774209
2.462606	41.773903
2.462616	41.776948
2.462861	41.773571
2.462955	41.773887
2.463027	41.772473
2.463062	41.772581
2.463230	41.772636
2.463327	41.772565
2.463475	41.769242
2.463400	41.778248
2.463498	41.769278
2.463423	41.778284
2.463531	41.771142
2.463761	41.773882
2.463792	41.770189
2.463886	41.773261
2.463969	41.773414
2.463963	41.774198
2.463977	41.775423
2.464130	41.774316
2.464177	41.774424
2.464211	41.774676
2.464264	41.774136
2.464275	41.774280
2.464287	41.774244
2.464299	41.774235
2.464345	41.774479
2.464358	41.774470
2.464382	41.774425
2.464381	41.774605
2.464417	41.773146
2.464430	41.774416
2.464429	41.774515
2.464442	41.774479
2.464518	41.773975
2.464539	41.774399
2.464585	41.773165
2.464576	41.774291
2.464585	41.774615
2.464623	41.774426
2.464647	41.772994
2.464695	41.772931
2.464729	41.774670
2.464925	41.768447
2.464875	41.774508
2.464901	41.774220
2.464924	41.774409
2.464935	41.774518
2.464923	41.777400
2.464923	41.777409
2.465066	41.771771
2.465090	41.773248
2.465140	41.774392
2.465402	41.774745
2.465477	41.767116
2.465575	41.774232
2.465863	41.772856
2.465875	41.772865
2.465954	41.773451
2.465966	41.773523
2.465972	41.777062
2.466182	41.773614
2.466279	41.766192
2.466257	41.773227
2.466225	41.777091
2.466339	41.773434
2.466355	41.773038
2.466507	41.773489
2.466534	41.773210
2.466548	41.772949
2.466593	41.768968
2.466670	41.772733
2.466719	41.772589
2.466776	41.773076
2.466859	41.773194
2.467455	41.775286
2.467623	41.775341
2.469518	41.768846
2.470496	41.793215
2.471612	41.795066
2.471835	41.791456
2.472951	41.793307
2.451527	41.780552
2.465575	41.774223
2.465604	41.776502
2.465756	41.774098
2.465871	41.764641
2.466194	41.773533
2.471866	41.761210
2.466422	41.876011
2.546761	41.904744
1.763554	42.136531
1.745847	42.168978
1.745822	42.169760
1.698134	42.188268
1.576863	42.195833
1.758319	42.206948
1.770430	42.207078
1.648938	42.223723
1.745851	42.224824
1.720895	42.260573
0.799349	42.264600
0.811154	42.273832
1.720166	42.296589
1.914228	42.298590
1.756374	42.305993
1.756197	42.314997
0.785342	42.318364
1.658953	42.322907
1.780287	42.324262
1.792421	42.324390
1.731572	42.33273
1.755842	42.333005
1.780113	42.333266
1.828656	42.333772
1.986427	42.335276
1.755665	42.342009
1.779939	42.342270
1.804214	42.342526
1.840626	42.342900
1.864901	42.343143
1.915033	42.345898
1.585552	42.349042
1.755487	42.351013
1.767626	42.351144
1.779765	42.351274
1.901158	42.352502
1.949718	42.352957
1.961858	42.353068
1.706748	42.359480
1.779590	42.360278
1.803872	42.360534
1.949568	42.361962
1.738993	42.363406
1.730847	42.368755
1.803701	42.369538
1.961561	42.371077
1.973705	42.371186
1.742810	42.377893
1.779242	42.378286
1.815675	42.378668
1.937122	42.379859
1.973558	42.380191
2.009995	42.380511
1.848300	42.381845
1.888384	42.388402
1.912677	42.388635
1.584541	42.394059
1.693861	42.395357
1.924670	42.397755
1.959874	42.405703
1.726171	42.413060
1.011508	42.457594
1.011223	42.466594
1.791155	42.472507
1.576066	42.474924
1.023097	42.475805
0.998493	42.484383
1.651845	42.489474
0.985755	42.502171
0.863822	42.508967
0.875986	42.509194
0.900314	42.509642
2.036470	42.509838
1.009797	42.511597
1.021962	42.511807
1.094957	42.513044
1.070348	42.521638
0.997056	42.529385
1.734189	42.529785
1.658666	42.531916
2.043004	42.532512
0.911579	42.536864
1.033281	42.539018
1.057623	42.539434
1.069794	42.539639
2.012439	42.544044
1.420915	42.545968
1.045171	42.548227
1.732230	42.549540
0.752741	42.551868
1.487663	42.552286
0.922094	42.553382
0.837943	42.553508
1.993363	42.561098
0.849806	42.562737
0.935028	42.564305
0.959378	42.564741
0.849497	42.571736
1.462028	42.572002
1.676737	42.575964
1.585622	42.577015
1.999978	42.581813
1.643739	42.583044
1.429393	42.583304
0.997100	42.583790
1.019687	42.583811
1.044046	42.584229
1.712320	42.586123
0.763626	42.588102
1.664289	42.591486
1.461368	42.591777
0.982859	42.592173
1.666023	42.594906
1.704413	42.595242
0.799845	42.597809
1.656394	42.600551
1.688456	42.600603
1.676308	42.600616
0.970386	42.600958
0.982568	42.601173
1.688418	42.601199
1.684746	42.601671
1.708426	42.602904
0.761871	42.604552
1.466850	42.605141
0.787346	42.606573
0.799528	42.606808
0.860441	42.607962
0.872624	42.608189
1.070858	42.609336
1.721722	42.610038
1.577817	42.610060
1.127445	42.611596
1.671354	42.612023
1.389898	42.618303
1.614810	42.619765
0.923091	42.621234
1.478136	42.623312
0.760943	42.623374
1.478468	42.623815
1.608720	42.623829
0.762338	42.624097
1.622146	42.624375
0.847638	42.625732
0.920759	42.627083
0.993884	42.628388
1.465490	42.628777
1.587734	42.629117
1.572397	42.631668
0.762015	42.633096
0.822952	42.634271
0.847328	42.634732
0.859516	42.634960
0.896081	42.635638
0.908270	42.635861
0.957026	42.636741
0.969216	42.636958
1.491399	42.636976
0.761692	42.642095
0.786070	42.642569
0.847018	42.643731
0.932350	42.645304
1.005497	42.646601
0.895475	42.653637
0.928904	42.656212
0.980531	42.664174
0.955847	42.672741
0.710635	42.675890
0.685729	42.684654
0.770184	42.712885
0.745369	42.731625
0.964811	42.734739
1.111635	42.737473
0.854875	42.741450
0.903623	42.742462
0.891018	42.751279
1.085205	42.753235
0.715268	42.768898
0.902848	42.776376
0.767683	42.784475
0.767564	42.785048
0.882337	42.799770
0.876077	42.803659
2.069780	42.512144
1.235613	42.673289
2.325773	42.282776
2.335130	42.247680
2.376276	42.170850
2.389010	42.218170
2.533749	42.049066
2.415681	42.051443
2.482467	42.063884
2.364142	42.084039
2.376233	42.084201
2.376176	42.093091
2.337080	42.130068
2.446229	42.373133
2.191605	42.372193
2.392911	42.437694
2.455227	42.505578
2.252857	42.290718
2.216323	42.308450
2.521476	42.349028
2.142577	42.371192
2.191314	42.371298
2.460250	42.223060
2.286772	42.231008
2.285124	42.235313
2.398794	42.148397
2.266612	42.155560
2.365567	42.167969
1.410988	42.631101
0.998931	42.633673
2.424661	42.075319
2.399806	42.147244
2.533656	42.048797
2.279300	42.101519
2.485247	42.057594
2.485175	42.066603
2.277867	42.227597
2.228081	42.335344
2.385433	42.381328
2.265406	42.427072
2.409981	42.354439
2.361961	42.300144
2.240653	42.299406
2.239786	42.371447
2.325664	42.290931
2.153583	42.397214
2.446247	42.372631
2.434506	42.327544
2.228961	42.263303
2.107728	42.262425
2.374092	42.300211
2.374358	42.273194
2.482451	42.063922
2.471327	42.057892
2.416979	42.047351
2.249689	42.290317
